# Supplementary material for: Trichome density and herbivore behaviour on tomato is influenced by herbivory, plant age, and leaf surface
Source: AoB Plants. 2025 Oct 7;17(5):plaf057. doi: 10.1093/aobpla/plaf057 (PMC12560162; doi:10.1093/aobpla/plaf057)
Supplement: plaf057_Supplementary_Data [file plaf057_supplementary_data.zip]

Archive with 9 entries (9 files):
- Supplementary Material 1.docx
- Fig S3.jpg
- Fig. S1.jpg
- Fig. S2.jpg
- Fig. S4.jpg
- Fig. S5.jpg
- Fig. S6.jpg
- Fig. S7.jpg
- Supplementary material 2.xlsx
