# Supplementary material for: Trichome density and herbivore behaviour on tomato is influenced by herbivory, plant age, and leaf surface
Source: AoB Plants. 2025 Oct 7;17(5):plaf057. doi: 10.1093/aobpla/plaf057 (PMC12560162; doi:10.1093/aobpla/plaf057)
Supplement: plaf057_Supplementary_Data [file plaf057_supplementary_data.zip › Supplementary material 2.xlsx]

## Sheet: total trichome data (veg+rep)
SN	Variety	plant_no.	leaf_no.	Trtment	Surface	plant_stage	var_type	type	trichome
1	Amish	1	1	Control	total	Reproductive	OP	Total	172
2	Amish	1	2	Control	total	Reproductive	OP	Total	325
3	Amish	1	3	Control	total	Reproductive	OP	Total	395
4	Amish	2	1	Control	total	Reproductive	OP	Total	368
5	Amish	2	2	Control	total	Reproductive	OP	Total	424
6	Amish	2	3	Control	total	Reproductive	OP	Total	436
7	Amish	3	1	Control	total	Reproductive	OP	Total	360
8	Amish	3	2	Control	total	Reproductive	OP	Total	319
9	Amish	3	3	Control	total	Reproductive	OP	Total	303
10	Amish	4	1	Control	total	Reproductive	OP	Total	285
11	Amish	4	2	Control	total	Reproductive	OP	Total	453
12	Amish	4	3	Control	total	Reproductive	OP	Total	439
13	Amish	5	1	Control	total	Reproductive	OP	Total	430
14	Amish	5	2	Control	total	Reproductive	OP	Total	424
15	Amish	5	3	Control	total	Reproductive	OP	Total	371
1	BB	1	1	Control	total	Reproductive	Hybrid	Total	267
2	BB	1	2	Control	total	Reproductive	Hybrid	Total	407
3	BB	1	3	Control	total	Reproductive	Hybrid	Total	402
4	BB	2	1	Control	total	Reproductive	Hybrid	Total	319
5	BB	2	2	Control	total	Reproductive	Hybrid	Total	241
6	BB	2	3	Control	total	Reproductive	Hybrid	Total	349
7	BB	3	1	Control	total	Reproductive	Hybrid	Total	296
8	BB	3	2	Control	total	Reproductive	Hybrid	Total	468
9	BB	3	3	Control	total	Reproductive	Hybrid	Total	379
10	BB	4	1	Control	total	Reproductive	Hybrid	Total	447
11	BB	4	2	Control	total	Reproductive	Hybrid	Total	465
12	BB	4	3	Control	total	Reproductive	Hybrid	Total	480
13	BB	5	1	Control	total	Reproductive	Hybrid	Total	346
14	BB	5	2	Control	total	Reproductive	Hybrid	Total	349
15	BB	5	3	Control	total	Reproductive	Hybrid	Total	361
1	Celeb	1	1	Control	total	Reproductive	Hybrid	Total	426
2	Celeb	1	2	Control	total	Reproductive	Hybrid	Total	537
3	Celeb	1	3	Control	total	Reproductive	Hybrid	Total	643
4	Celeb	2	1	Control	total	Reproductive	Hybrid	Total	466
5	Celeb	2	2	Control	total	Reproductive	Hybrid	Total	496
6	Celeb	2	3	Control	total	Reproductive	Hybrid	Total	435
7	Celeb	3	1	Control	total	Reproductive	Hybrid	Total	433
8	Celeb	3	2	Control	total	Reproductive	Hybrid	Total	497
9	Celeb	3	3	Control	total	Reproductive	Hybrid	Total	519
10	Celeb	4	1	Control	total	Reproductive	Hybrid	Total	398
11	Celeb	4	2	Control	total	Reproductive	Hybrid	Total	481
12	Celeb	4	3	Control	total	Reproductive	Hybrid	Total	449
13	Celeb	5	1	Control	total	Reproductive	Hybrid	Total	431
14	Celeb	5	2	Control	total	Reproductive	Hybrid	Total	507
15	Celeb	5	3	Control	total	Reproductive	Hybrid	Total	516
1	NoG	1	1	Control	total	Reproductive	OP	Total	321
2	NoG	1	2	Control	total	Reproductive	OP	Total	342
3	NoG	1	3	Control	total	Reproductive	OP	Total	463
4	NoG	2	1	Control	total	Reproductive	OP	Total	378
5	NoG	2	2	Control	total	Reproductive	OP	Total	362
6	NoG	2	3	Control	total	Reproductive	OP	Total	313
7	NoG	3	1	Control	total	Reproductive	OP	Total	315
8	NoG	3	2	Control	total	Reproductive	OP	Total	375
9	NoG	3	3	Control	total	Reproductive	OP	Total	381
10	NoG	4	1	Control	total	Reproductive	OP	Total	325
11	NoG	4	2	Control	total	Reproductive	OP	Total	388
12	NoG	4	3	Control	total	Reproductive	OP	Total	408
13	NoG	5	1	Control	total	Reproductive	OP	Total	310
14	NoG	5	2	Control	total	Reproductive	OP	Total	370
15	NoG	5	3	Control	total	Reproductive	OP	Total	406
1	SS	1	1	Control	total	Reproductive	Hybrid	Total	384
2	SS	1	2	Control	total	Reproductive	Hybrid	Total	393
3	SS	1	3	Control	total	Reproductive	Hybrid	Total	407
4	SS	2	1	Control	total	Reproductive	Hybrid	Total	454
5	SS	2	2	Control	total	Reproductive	Hybrid	Total	361
6	SS	2	3	Control	total	Reproductive	Hybrid	Total	354
7	SS	3	1	Control	total	Reproductive	Hybrid	Total	343
8	SS	3	2	Control	total	Reproductive	Hybrid	Total	405
9	SS	3	3	Control	total	Reproductive	Hybrid	Total	387
10	SS	4	1	Control	total	Reproductive	Hybrid	Total	389
11	SS	4	2	Control	total	Reproductive	Hybrid	Total	467
12	SS	4	3	Control	total	Reproductive	Hybrid	Total	351
13	SS	5	1	Control	total	Reproductive	Hybrid	Total	387
14	SS	5	2	Control	total	Reproductive	Hybrid	Total	399
15	SS	5	3	Control	total	Reproductive	Hybrid	Total	369
1	Amish	1	1	Control	total	Vegetative	OP	Total	220
2	Amish	1	2	Control	total	Vegetative	OP	Total	272
3	Amish	1	3	Control	total	Vegetative	OP	Total	335
4	Amish	2	1	Control	total	Vegetative	OP	Total	267
5	Amish	2	2	Control	total	Vegetative	OP	Total	282
6	Amish	2	3	Control	total	Vegetative	OP	Total	359
7	Amish	3	1	Control	total	Vegetative	OP	Total	243
8	Amish	3	2	Control	total	Vegetative	OP	Total	292
9	Amish	3	3	Control	total	Vegetative	OP	Total	309
10	Amish	4	1	Control	total	Vegetative	OP	Total	288
11	Amish	4	2	Control	total	Vegetative	OP	Total	343
12	Amish	4	3	Control	total	Vegetative	OP	Total	301
13	Amish	5	1	Control	total	Vegetative	OP	Total	362
14	Amish	5	2	Control	total	Vegetative	OP	Total	229
15	Amish	5	3	Control	total	Vegetative	OP	Total	223
16	Amish	6	1	Control	total	Vegetative	OP	Total	269
17	Amish	6	2	Control	total	Vegetative	OP	Total	219
18	Amish	6	3	Control	total	Vegetative	OP	Total	231
1	BB	1	1	Control	total	Vegetative	Hybrid	Total	343
2	BB	1	2	Control	total	Vegetative	Hybrid	Total	474
3	BB	1	3	Control	total	Vegetative	Hybrid	Total	421
4	BB	2	1	Control	total	Vegetative	Hybrid	Total	403
5	BB	2	2	Control	total	Vegetative	Hybrid	Total	460
6	BB	2	3	Control	total	Vegetative	Hybrid	Total	467
7	BB	3	1	Control	total	Vegetative	Hybrid	Total	354
8	BB	3	2	Control	total	Vegetative	Hybrid	Total	422
9	BB	3	3	Control	total	Vegetative	Hybrid	Total	476
10	BB	4	1	Control	total	Vegetative	Hybrid	Total	488
11	BB	4	2	Control	total	Vegetative	Hybrid	Total	429
12	BB	4	3	Control	total	Vegetative	Hybrid	Total	378
13	BB	5	1	Control	total	Vegetative	Hybrid	Total	333
14	BB	5	2	Control	total	Vegetative	Hybrid	Total	389
15	BB	5	3	Control	total	Vegetative	Hybrid	Total	379
16	BB	6	1	Control	total	Vegetative	Hybrid	Total	356
17	BB	6	2	Control	total	Vegetative	Hybrid	Total	349
18	BB	6	3	Control	total	Vegetative	Hybrid	Total	380
1	Celeb	1	1	Control	total	Vegetative	Hybrid	Total	259
2	Celeb	1	2	Control	total	Vegetative	Hybrid	Total	268
3	Celeb	1	3	Control	total	Vegetative	Hybrid	Total	292
4	Celeb	2	1	Control	total	Vegetative	Hybrid	Total	245
5	Celeb	2	2	Control	total	Vegetative	Hybrid	Total	374
6	Celeb	2	3	Control	total	Vegetative	Hybrid	Total	428
7	Celeb	3	1	Control	total	Vegetative	Hybrid	Total	311
8	Celeb	3	2	Control	total	Vegetative	Hybrid	Total	320
9	Celeb	3	3	Control	total	Vegetative	Hybrid	Total	400
10	Celeb	4	1	Control	total	Vegetative	Hybrid	Total	305
11	Celeb	4	2	Control	total	Vegetative	Hybrid	Total	307
12	Celeb	4	3	Control	total	Vegetative	Hybrid	Total	254
13	Celeb	5	1	Control	total	Vegetative	Hybrid	Total	249
14	Celeb	5	2	Control	total	Vegetative	Hybrid	Total	334
15	Celeb	5	3	Control	total	Vegetative	Hybrid	Total	390
16	Celeb	6	1	Control	total	Vegetative	Hybrid	Total	325
17	Celeb	6	2	Control	total	Vegetative	Hybrid	Total	297
18	Celeb	6	3	Control	total	Vegetative	Hybrid	Total	337
1	NoG	1	1	Control	total	Vegetative	OP	Total	283
2	NoG	1	2	Control	total	Vegetative	OP	Total	247
3	NoG	1	3	Control	total	Vegetative	OP	Total	310
4	NoG	2	1	Control	total	Vegetative	OP	Total	262
5	NoG	2	2	Control	total	Vegetative	OP	Total	255
6	NoG	2	3	Control	total	Vegetative	OP	Total	242
7	NoG	3	1	Control	total	Vegetative	OP	Total	190
8	NoG	3	2	Control	total	Vegetative	OP	Total	261
9	NoG	3	3	Control	total	Vegetative	OP	Total	149
10	NoG	4	1	Control	total	Vegetative	OP	Total	183
11	NoG	4	2	Control	total	Vegetative	OP	Total	310
12	NoG	4	3	Control	total	Vegetative	OP	Total	331
13	NoG	5	1	Control	total	Vegetative	OP	Total	242
14	NoG	5	2	Control	total	Vegetative	OP	Total	246
15	NoG	5	3	Control	total	Vegetative	OP	Total	330
16	NoG	6	1	Control	total	Vegetative	OP	Total	246
17	NoG	6	2	Control	total	Vegetative	OP	Total	244
18	NoG	6	3	Control	total	Vegetative	OP	Total	251
1	SS	1	1	Control	total	Vegetative	Hybrid	Total	339
2	SS	1	2	Control	total	Vegetative	Hybrid	Total	296
3	SS	1	3	Control	total	Vegetative	Hybrid	Total	301
4	SS	2	1	Control	total	Vegetative	Hybrid	Total	267
5	SS	2	2	Control	total	Vegetative	Hybrid	Total	332
6	SS	2	3	Control	total	Vegetative	Hybrid	Total	305
7	SS	3	1	Control	total	Vegetative	Hybrid	Total	263
8	SS	3	2	Control	total	Vegetative	Hybrid	Total	361
9	SS	3	3	Control	total	Vegetative	Hybrid	Total	288
10	SS	4	1	Control	total	Vegetative	Hybrid	Total	208
11	SS	4	2	Control	total	Vegetative	Hybrid	Total	315
12	SS	4	3	Control	total	Vegetative	Hybrid	Total	300
13	SS	5	1	Control	total	Vegetative	Hybrid	Total	236
14	SS	5	2	Control	total	Vegetative	Hybrid	Total	357
15	SS	5	3	Control	total	Vegetative	Hybrid	Total	352
16	SS	6	1	Control	total	Vegetative	Hybrid	Total	389
17	SS	6	2	Control	total	Vegetative	Hybrid	Total	428
18	SS	6	3	Control	total	Vegetative	Hybrid	Total	407
11	Amish	4	2	Controlontrol	AB	Reproductive	OP	surface_total	327
11	Amish	4	2	Controlontrol	AB	Reproductive	OP	Non-glandular	318
14	Amish	5	2	Controlontrol	AB	Reproductive	OP	surface_total	313
12	Amish	4	3	Controlontrol	AB	Reproductive	OP	surface_total	306
14	Amish	5	2	Controlontrol	AB	Reproductive	OP	Non-glandular	300
13	Amish	5	1	Controlontrol	AB	Reproductive	OP	surface_total	293
13	Amish	5	1	Controlontrol	AB	Reproductive	OP	Non-glandular	290
15	Amish	5	3	Controlontrol	AB	Reproductive	OP	surface_total	290
12	Amish	4	3	Controlontrol	AB	Reproductive	OP	Non-glandular	285
15	Amish	5	3	Controlontrol	AB	Reproductive	OP	Non-glandular	283
3	Amish	1	3	Controlontrol	AB	Reproductive	OP	surface_total	283
5	Amish	2	2	Controlontrol	AB	Reproductive	OP	surface_total	268
7	Amish	3	1	Controlontrol	AB	Reproductive	OP	surface_total	267
4	Amish	2	1	Controlontrol	AB	Reproductive	OP	surface_total	265
6	Amish	2	3	Controlontrol	AB	Reproductive	OP	surface_total	258
4	Amish	2	1	Controlontrol	AB	Reproductive	OP	Non-glandular	255
3	Amish	1	3	Controlontrol	AB	Reproductive	OP	Non-glandular	254
5	Amish	2	2	Controlontrol	AB	Reproductive	OP	Non-glandular	254
7	Amish	3	1	Controlontrol	AB	Reproductive	OP	Non-glandular	253
2	Amish	1	2	Controlontrol	AB	Reproductive	OP	surface_total	244
6	Amish	2	3	Controlontrol	AB	Reproductive	OP	Non-glandular	238
2	Amish	1	2	Controlontrol	AB	Reproductive	OP	Non-glandular	231
8	Amish	3	2	Controlontrol	AB	Reproductive	OP	surface_total	216
8	Amish	3	2	Controlontrol	AB	Reproductive	OP	Non-glandular	210
10	Amish	4	1	Controlontrol	AB	Reproductive	OP	surface_total	206
9	Amish	3	3	Controlontrol	AB	Reproductive	OP	surface_total	203
10	Amish	4	1	Controlontrol	AB	Reproductive	OP	Non-glandular	201
9	Amish	3	3	Controlontrol	AB	Reproductive	OP	Non-glandular	190
6	Amish	2	3	Controlontrol	AD	Reproductive	OP	surface_total	178
5	Amish	2	2	Controlontrol	AD	Reproductive	OP	surface_total	156
13	Amish	5	1	Controlontrol	AD	Reproductive	OP	surface_total	137
12	Amish	4	3	Controlontrol	AD	Reproductive	OP	surface_total	133
11	Amish	4	2	Controlontrol	AD	Reproductive	OP	surface_total	126
3	Amish	1	3	Controlontrol	AD	Reproductive	OP	surface_total	112
14	Amish	5	2	Controlontrol	AD	Reproductive	OP	surface_total	111
4	Amish	2	1	Controlontrol	AD	Reproductive	OP	surface_total	103
8	Amish	3	2	Controlontrol	AD	Reproductive	OP	surface_total	103
9	Amish	3	3	Controlontrol	AD	Reproductive	OP	surface_total	100
5	Amish	2	2	Controlontrol	AD	Reproductive	OP	Type_VI	96
1	Amish	1	1	Controlontrol	AB	Reproductive	OP	surface_total	96
6	Amish	2	3	Controlontrol	AD	Reproductive	OP	Non-glandular	94
7	Amish	3	1	Controlontrol	AD	Reproductive	OP	surface_total	93
13	Amish	5	1	Controlontrol	AD	Reproductive	OP	Non-glandular	88
1	Amish	1	1	Controlontrol	AB	Reproductive	OP	Non-glandular	88
6	Amish	2	3	Controlontrol	AD	Reproductive	OP	Type_VI	82
2	Amish	1	2	Controlontrol	AD	Reproductive	OP	surface_total	81
15	Amish	5	3	Controlontrol	AD	Reproductive	OP	surface_total	81
4	Amish	2	1	Controlontrol	AD	Reproductive	OP	Non-glandular	79
10	Amish	4	1	Controlontrol	AD	Reproductive	OP	surface_total	79
14	Amish	5	2	Controlontrol	AD	Reproductive	OP	Non-glandular	78
1	Amish	1	1	Controlontrol	AD	Reproductive	OP	surface_total	76
9	Amish	3	3	Controlontrol	AD	Reproductive	OP	Non-glandular	75
3	Amish	1	3	Controlontrol	AD	Reproductive	OP	Non-glandular	73
12	Amish	4	3	Controlontrol	AD	Reproductive	OP	Type_VI	72
11	Amish	4	2	Controlontrol	AD	Reproductive	OP	Non-glandular	70
10	Amish	4	1	Controlontrol	AD	Reproductive	OP	Non-glandular	65
8	Amish	3	2	Controlontrol	AD	Reproductive	OP	Non-glandular	64
15	Amish	5	3	Controlontrol	AD	Reproductive	OP	Non-glandular	63
12	Amish	4	3	Controlontrol	AD	Reproductive	OP	Non-glandular	61
5	Amish	2	2	Controlontrol	AD	Reproductive	OP	Non-glandular	57
11	Amish	4	2	Controlontrol	AD	Reproductive	OP	Type_VI	55
7	Amish	3	1	Controlontrol	AD	Reproductive	OP	Non-glandular	50
13	Amish	5	1	Controlontrol	AD	Reproductive	OP	Type_VI	48
1	Amish	1	1	Controlontrol	AD	Reproductive	OP	Non-glandular	48
2	Amish	1	2	Controlontrol	AD	Reproductive	OP	Non-glandular	40
8	Amish	3	2	Controlontrol	AD	Reproductive	OP	Type_VI	37
2	Amish	1	2	Controlontrol	AD	Reproductive	OP	Type_VI	36
7	Amish	3	1	Controlontrol	AD	Reproductive	OP	Type_VI	36
3	Amish	1	3	Controlontrol	AD	Reproductive	OP	Type_VI	35
14	Amish	5	2	Controlontrol	AD	Reproductive	OP	Type_VI	33
3	Amish	1	3	Controlontrol	AB	Reproductive	OP	Type_VI	29
1	Amish	1	1	Controlontrol	AD	Reproductive	OP	Type_VI	28
4	Amish	2	1	Controlontrol	AD	Reproductive	OP	Type_VI	23
9	Amish	3	3	Controlontrol	AD	Reproductive	OP	Type_VI	22
6	Amish	2	3	Controlontrol	AB	Reproductive	OP	Type_VI	20
12	Amish	4	3	Controlontrol	AB	Reproductive	OP	Type_VI	20
15	Amish	5	3	Controlontrol	AD	Reproductive	OP	Type_VI	17
10	Amish	4	1	Controlontrol	AD	Reproductive	OP	Type_VI	14
5	Amish	2	2	Controlontrol	AB	Reproductive	OP	Type_VI	14
7	Amish	3	1	Controlontrol	AB	Reproductive	OP	Type_VI	14
9	Amish	3	3	Controlontrol	AB	Reproductive	OP	Type_VI	13
14	Amish	5	2	Controlontrol	AB	Reproductive	OP	Type_VI	13
2	Amish	1	2	Controlontrol	AB	Reproductive	OP	Type_VI	12
4	Amish	2	1	Controlontrol	AB	Reproductive	OP	Type_VI	10
11	Amish	4	2	Controlontrol	AB	Reproductive	OP	Type_VI	9
1	Amish	1	1	Controlontrol	AB	Reproductive	OP	Type_VI	8
15	Amish	5	3	Controlontrol	AB	Reproductive	OP	Type_VI	7
8	Amish	3	2	Controlontrol	AB	Reproductive	OP	Type_VI	6
10	Amish	4	1	Controlontrol	AB	Reproductive	OP	Type_VI	5
13	Amish	5	1	Controlontrol	AB	Reproductive	OP	Type_VI	3
10	BB	4	1	Controlontrol	AB	Reproductive	Hybrid	surface_total	301
12	BB	4	3	Controlontrol	AB	Reproductive	Hybrid	surface_total	299
8	BB	3	2	Controlontrol	AB	Reproductive	Hybrid	surface_total	298
10	BB	4	1	Controlontrol	AB	Reproductive	Hybrid	Non-glandular	294
12	BB	4	3	Controlontrol	AB	Reproductive	Hybrid	Non-glandular	294
8	BB	3	2	Controlontrol	AB	Reproductive	Hybrid	Non-glandular	284
3	BB	1	3	Controlontrol	AB	Reproductive	Hybrid	surface_total	264
11	BB	4	2	Controlontrol	AB	Reproductive	Hybrid	surface_total	261
11	BB	4	2	Controlontrol	AB	Reproductive	Hybrid	Non-glandular	248
2	BB	1	2	Controlontrol	AB	Reproductive	Hybrid	surface_total	247
3	BB	1	3	Controlontrol	AB	Reproductive	Hybrid	Non-glandular	245
15	BB	5	3	Controlontrol	AB	Reproductive	Hybrid	surface_total	242
2	BB	1	2	Controlontrol	AB	Reproductive	Hybrid	Non-glandular	240
15	BB	5	3	Controlontrol	AB	Reproductive	Hybrid	Non-glandular	235
14	BB	5	2	Controlontrol	AB	Reproductive	Hybrid	surface_total	230
14	BB	5	2	Controlontrol	AB	Reproductive	Hybrid	Non-glandular	223
6	BB	2	3	Controlontrol	AB	Reproductive	Hybrid	surface_total	223
6	BB	2	3	Controlontrol	AB	Reproductive	Hybrid	Non-glandular	218
4	BB	2	1	Controlontrol	AB	Reproductive	Hybrid	surface_total	218
7	BB	3	1	Controlontrol	AB	Reproductive	Hybrid	surface_total	218
4	BB	2	1	Controlontrol	AB	Reproductive	Hybrid	Non-glandular	214
9	BB	3	3	Controlontrol	AB	Reproductive	Hybrid	surface_total	211
13	BB	5	1	Controlontrol	AB	Reproductive	Hybrid	surface_total	210
9	BB	3	3	Controlontrol	AB	Reproductive	Hybrid	Non-glandular	205
11	BB	4	2	Controlontrol	AD	Reproductive	Hybrid	surface_total	204
7	BB	3	1	Controlontrol	AB	Reproductive	Hybrid	Non-glandular	201
13	BB	5	1	Controlontrol	AB	Reproductive	Hybrid	Non-glandular	201
12	BB	4	3	Controlontrol	AD	Reproductive	Hybrid	surface_total	181
1	BB	1	1	Controlontrol	AB	Reproductive	Hybrid	surface_total	177
8	BB	3	2	Controlontrol	AD	Reproductive	Hybrid	surface_total	170
9	BB	3	3	Controlontrol	AD	Reproductive	Hybrid	surface_total	168
1	BB	1	1	Controlontrol	AB	Reproductive	Hybrid	Non-glandular	166
2	BB	1	2	Controlontrol	AD	Reproductive	Hybrid	surface_total	160
5	BB	2	2	Controlontrol	AB	Reproductive	Hybrid	surface_total	160
5	BB	2	2	Controlontrol	AB	Reproductive	Hybrid	Non-glandular	156
10	BB	4	1	Controlontrol	AD	Reproductive	Hybrid	surface_total	146
3	BB	1	3	Controlontrol	AD	Reproductive	Hybrid	surface_total	138
13	BB	5	1	Controlontrol	AD	Reproductive	Hybrid	surface_total	136
6	BB	2	3	Controlontrol	AD	Reproductive	Hybrid	surface_total	126
14	BB	5	2	Controlontrol	AD	Reproductive	Hybrid	surface_total	119
15	BB	5	3	Controlontrol	AD	Reproductive	Hybrid	surface_total	119
11	BB	4	2	Controlontrol	AD	Reproductive	Hybrid	Non-glandular	102
13	BB	5	1	Controlontrol	AD	Reproductive	Hybrid	Non-glandular	101
4	BB	2	1	Controlontrol	AD	Reproductive	Hybrid	surface_total	101
14	BB	5	2	Controlontrol	AD	Reproductive	Hybrid	Non-glandular	99
11	BB	4	2	Controlontrol	AD	Reproductive	Hybrid	Type_VI	98
9	BB	3	3	Controlontrol	AD	Reproductive	Hybrid	Non-glandular	91
2	BB	1	2	Controlontrol	AD	Reproductive	Hybrid	Non-glandular	90
12	BB	4	3	Controlontrol	AD	Reproductive	Hybrid	Non-glandular	90
1	BB	1	1	Controlontrol	AD	Reproductive	Hybrid	surface_total	90
15	BB	5	3	Controlontrol	AD	Reproductive	Hybrid	Non-glandular	89
10	BB	4	1	Controlontrol	AD	Reproductive	Hybrid	Non-glandular	88
3	BB	1	3	Controlontrol	AD	Reproductive	Hybrid	Non-glandular	87
12	BB	4	3	Controlontrol	AD	Reproductive	Hybrid	Type_VI	85
8	BB	3	2	Controlontrol	AD	Reproductive	Hybrid	Type_VI	84
8	BB	3	2	Controlontrol	AD	Reproductive	Hybrid	Non-glandular	81
5	BB	2	2	Controlontrol	AD	Reproductive	Hybrid	surface_total	81
6	BB	2	3	Controlontrol	AD	Reproductive	Hybrid	Non-glandular	78
7	BB	3	1	Controlontrol	AD	Reproductive	Hybrid	surface_total	78
1	BB	1	1	Controlontrol	AD	Reproductive	Hybrid	Non-glandular	75
9	BB	3	3	Controlontrol	AD	Reproductive	Hybrid	Type_VI	70
4	BB	2	1	Controlontrol	AD	Reproductive	Hybrid	Non-glandular	70
2	BB	1	2	Controlontrol	AD	Reproductive	Hybrid	Type_VI	68
5	BB	2	2	Controlontrol	AD	Reproductive	Hybrid	Non-glandular	67
10	BB	4	1	Controlontrol	AD	Reproductive	Hybrid	Type_VI	55
3	BB	1	3	Controlontrol	AD	Reproductive	Hybrid	Type_VI	47
6	BB	2	3	Controlontrol	AD	Reproductive	Hybrid	Type_VI	46
7	BB	3	1	Controlontrol	AD	Reproductive	Hybrid	Non-glandular	42
7	BB	3	1	Controlontrol	AD	Reproductive	Hybrid	Type_VI	33
13	BB	5	1	Controlontrol	AD	Reproductive	Hybrid	Type_VI	31
4	BB	2	1	Controlontrol	AD	Reproductive	Hybrid	Type_VI	28
15	BB	5	3	Controlontrol	AD	Reproductive	Hybrid	Type_VI	27
3	BB	1	3	Controlontrol	AB	Reproductive	Hybrid	Type_VI	18
14	BB	5	2	Controlontrol	AD	Reproductive	Hybrid	Type_VI	17
7	BB	3	1	Controlontrol	AB	Reproductive	Hybrid	Type_VI	17
1	BB	1	1	Controlontrol	AD	Reproductive	Hybrid	Type_VI	14
8	BB	3	2	Controlontrol	AB	Reproductive	Hybrid	Type_VI	14
11	BB	4	2	Controlontrol	AB	Reproductive	Hybrid	Type_VI	13
5	BB	2	2	Controlontrol	AD	Reproductive	Hybrid	Type_VI	12
1	BB	1	1	Controlontrol	AB	Reproductive	Hybrid	Type_VI	11
13	BB	5	1	Controlontrol	AB	Reproductive	Hybrid	Type_VI	9
2	BB	1	2	Controlontrol	AB	Reproductive	Hybrid	Type_VI	7
10	BB	4	1	Controlontrol	AB	Reproductive	Hybrid	Type_VI	7
14	BB	5	2	Controlontrol	AB	Reproductive	Hybrid	Type_VI	7
15	BB	5	3	Controlontrol	AB	Reproductive	Hybrid	Type_VI	7
9	BB	3	3	Controlontrol	AB	Reproductive	Hybrid	Type_VI	6
6	BB	2	3	Controlontrol	AB	Reproductive	Hybrid	Type_VI	5
4	BB	2	1	Controlontrol	AB	Reproductive	Hybrid	Type_VI	4
5	BB	2	2	Controlontrol	AB	Reproductive	Hybrid	Type_VI	4
12	BB	4	3	Controlontrol	AB	Reproductive	Hybrid	Type_VI	4
3	Celeb	1	3	Controlontrol	AB	Reproductive	Hybrid	surface_total	432
3	Celeb	1	3	Controlontrol	AB	Reproductive	Hybrid	Non-glandular	407
2	Celeb	1	2	Controlontrol	AB	Reproductive	Hybrid	surface_total	361
2	Celeb	1	2	Controlontrol	AB	Reproductive	Hybrid	Non-glandular	348
15	Celeb	5	3	Controlontrol	AB	Reproductive	Hybrid	surface_total	346
15	Celeb	5	3	Controlontrol	AB	Reproductive	Hybrid	Non-glandular	337
9	Celeb	3	3	Controlontrol	AB	Reproductive	Hybrid	surface_total	333
14	Celeb	5	2	Controlontrol	AB	Reproductive	Hybrid	surface_total	324
6	Celeb	2	3	Controlontrol	AB	Reproductive	Hybrid	surface_total	322
6	Celeb	2	3	Controlontrol	AB	Reproductive	Hybrid	Non-glandular	321
9	Celeb	3	3	Controlontrol	AB	Reproductive	Hybrid	Non-glandular	315
14	Celeb	5	2	Controlontrol	AB	Reproductive	Hybrid	Non-glandular	315
12	Celeb	4	3	Controlontrol	AB	Reproductive	Hybrid	surface_total	313
12	Celeb	4	3	Controlontrol	AB	Reproductive	Hybrid	Non-glandular	312
8	Celeb	3	2	Controlontrol	AB	Reproductive	Hybrid	surface_total	311
5	Celeb	2	2	Controlontrol	AB	Reproductive	Hybrid	surface_total	310
5	Celeb	2	2	Controlontrol	AB	Reproductive	Hybrid	Non-glandular	309
11	Celeb	4	2	Controlontrol	AB	Reproductive	Hybrid	surface_total	307
11	Celeb	4	2	Controlontrol	AB	Reproductive	Hybrid	Non-glandular	305
1	Celeb	1	1	Controlontrol	AB	Reproductive	Hybrid	surface_total	295
8	Celeb	3	2	Controlontrol	AB	Reproductive	Hybrid	Non-glandular	292
1	Celeb	1	1	Controlontrol	AB	Reproductive	Hybrid	Non-glandular	290
4	Celeb	2	1	Controlontrol	AB	Reproductive	Hybrid	surface_total	290
4	Celeb	2	1	Controlontrol	AB	Reproductive	Hybrid	Non-glandular	284
13	Celeb	5	1	Controlontrol	AB	Reproductive	Hybrid	surface_total	278
7	Celeb	3	1	Controlontrol	AB	Reproductive	Hybrid	surface_total	276
13	Celeb	5	1	Controlontrol	AB	Reproductive	Hybrid	Non-glandular	274
7	Celeb	3	1	Controlontrol	AB	Reproductive	Hybrid	Non-glandular	270
10	Celeb	4	1	Controlontrol	AB	Reproductive	Hybrid	surface_total	252
10	Celeb	4	1	Controlontrol	AB	Reproductive	Hybrid	Non-glandular	249
3	Celeb	1	3	Controlontrol	AD	Reproductive	Hybrid	surface_total	211
5	Celeb	2	2	Controlontrol	AD	Reproductive	Hybrid	surface_total	186
8	Celeb	3	2	Controlontrol	AD	Reproductive	Hybrid	surface_total	186
9	Celeb	3	3	Controlontrol	AD	Reproductive	Hybrid	surface_total	186
14	Celeb	5	2	Controlontrol	AD	Reproductive	Hybrid	surface_total	183
2	Celeb	1	2	Controlontrol	AD	Reproductive	Hybrid	surface_total	176
4	Celeb	2	1	Controlontrol	AD	Reproductive	Hybrid	surface_total	176
11	Celeb	4	2	Controlontrol	AD	Reproductive	Hybrid	surface_total	174
15	Celeb	5	3	Controlontrol	AD	Reproductive	Hybrid	surface_total	170
5	Celeb	2	2	Controlontrol	AD	Reproductive	Hybrid	Non-glandular	166
7	Celeb	3	1	Controlontrol	AD	Reproductive	Hybrid	surface_total	157
3	Celeb	1	3	Controlontrol	AD	Reproductive	Hybrid	Non-glandular	156
13	Celeb	5	1	Controlontrol	AD	Reproductive	Hybrid	surface_total	153
11	Celeb	4	2	Controlontrol	AD	Reproductive	Hybrid	Non-glandular	147
10	Celeb	4	1	Controlontrol	AD	Reproductive	Hybrid	surface_total	146
2	Celeb	1	2	Controlontrol	AD	Reproductive	Hybrid	Non-glandular	137
14	Celeb	5	2	Controlontrol	AD	Reproductive	Hybrid	Non-glandular	137
12	Celeb	4	3	Controlontrol	AD	Reproductive	Hybrid	surface_total	136
4	Celeb	2	1	Controlontrol	AD	Reproductive	Hybrid	Non-glandular	135
1	Celeb	1	1	Controlontrol	AD	Reproductive	Hybrid	surface_total	131
15	Celeb	5	3	Controlontrol	AD	Reproductive	Hybrid	Non-glandular	121
13	Celeb	5	1	Controlontrol	AD	Reproductive	Hybrid	Non-glandular	115
7	Celeb	3	1	Controlontrol	AD	Reproductive	Hybrid	Non-glandular	114
6	Celeb	2	3	Controlontrol	AD	Reproductive	Hybrid	surface_total	113
10	Celeb	4	1	Controlontrol	AD	Reproductive	Hybrid	Non-glandular	110
9	Celeb	3	3	Controlontrol	AD	Reproductive	Hybrid	Non-glandular	109
8	Celeb	3	2	Controlontrol	AD	Reproductive	Hybrid	Non-glandular	103
6	Celeb	2	3	Controlontrol	AD	Reproductive	Hybrid	Non-glandular	94
1	Celeb	1	1	Controlontrol	AD	Reproductive	Hybrid	Non-glandular	92
12	Celeb	4	3	Controlontrol	AD	Reproductive	Hybrid	Non-glandular	88
8	Celeb	3	2	Controlontrol	AD	Reproductive	Hybrid	Type_VI	76
9	Celeb	3	3	Controlontrol	AD	Reproductive	Hybrid	Type_VI	73
3	Celeb	1	3	Controlontrol	AD	Reproductive	Hybrid	Type_VI	51
12	Celeb	4	3	Controlontrol	AD	Reproductive	Hybrid	Type_VI	46
15	Celeb	5	3	Controlontrol	AD	Reproductive	Hybrid	Type_VI	45
14	Celeb	5	2	Controlontrol	AD	Reproductive	Hybrid	Type_VI	43
4	Celeb	2	1	Controlontrol	AD	Reproductive	Hybrid	Type_VI	41
7	Celeb	3	1	Controlontrol	AD	Reproductive	Hybrid	Type_VI	36
10	Celeb	4	1	Controlontrol	AD	Reproductive	Hybrid	Type_VI	35
2	Celeb	1	2	Controlontrol	AD	Reproductive	Hybrid	Type_VI	34
13	Celeb	5	1	Controlontrol	AD	Reproductive	Hybrid	Type_VI	34
1	Celeb	1	1	Controlontrol	AD	Reproductive	Hybrid	Type_VI	33
3	Celeb	1	3	Controlontrol	AB	Reproductive	Hybrid	Type_VI	25
11	Celeb	4	2	Controlontrol	AD	Reproductive	Hybrid	Type_VI	24
5	Celeb	2	2	Controlontrol	AD	Reproductive	Hybrid	Type_VI	20
8	Celeb	3	2	Controlontrol	AB	Reproductive	Hybrid	Type_VI	19
9	Celeb	3	3	Controlontrol	AB	Reproductive	Hybrid	Type_VI	18
6	Celeb	2	3	Controlontrol	AD	Reproductive	Hybrid	Type_VI	16
2	Celeb	1	2	Controlontrol	AB	Reproductive	Hybrid	Type_VI	13
14	Celeb	5	2	Controlontrol	AB	Reproductive	Hybrid	Type_VI	9
15	Celeb	5	3	Controlontrol	AB	Reproductive	Hybrid	Type_VI	9
4	Celeb	2	1	Controlontrol	AB	Reproductive	Hybrid	Type_VI	6
7	Celeb	3	1	Controlontrol	AB	Reproductive	Hybrid	Type_VI	6
1	Celeb	1	1	Controlontrol	AB	Reproductive	Hybrid	Type_VI	5
13	Celeb	5	1	Controlontrol	AB	Reproductive	Hybrid	Type_VI	4
10	Celeb	4	1	Controlontrol	AB	Reproductive	Hybrid	Type_VI	3
11	Celeb	4	2	Controlontrol	AB	Reproductive	Hybrid	Type_VI	2
5	Celeb	2	2	Controlontrol	AB	Reproductive	Hybrid	Type_VI	1
6	Celeb	2	3	Controlontrol	AB	Reproductive	Hybrid	Type_VI	1
12	Celeb	4	3	Controlontrol	AB	Reproductive	Hybrid	Type_VI	1
3	NoG	1	3	Controlontrol	AB	Reproductive	OP	surface_total	319
12	NoG	4	3	Controlontrol	AB	Reproductive	OP	surface_total	314
4	NoG	2	1	Controlontrol	AB	Reproductive	OP	surface_total	311
15	NoG	5	3	Controlontrol	AB	Reproductive	OP	surface_total	307
11	NoG	4	2	Controlontrol	AB	Reproductive	OP	surface_total	303
12	NoG	4	3	Controlontrol	AB	Reproductive	OP	Non-glandular	289
8	NoG	3	2	Controlontrol	AB	Reproductive	OP	surface_total	286
11	NoG	4	2	Controlontrol	AB	Reproductive	OP	Non-glandular	283
4	NoG	2	1	Controlontrol	AB	Reproductive	OP	Non-glandular	280
9	NoG	3	3	Controlontrol	AB	Reproductive	OP	surface_total	274
14	NoG	5	2	Controlontrol	AB	Reproductive	OP	surface_total	273
5	NoG	2	2	Controlontrol	AB	Reproductive	OP	surface_total	266
15	NoG	5	3	Controlontrol	AB	Reproductive	OP	Non-glandular	263
3	NoG	1	3	Controlontrol	AB	Reproductive	OP	Non-glandular	254
5	NoG	2	2	Controlontrol	AB	Reproductive	OP	Non-glandular	254
7	NoG	3	1	Controlontrol	AB	Reproductive	OP	surface_total	246
9	NoG	3	3	Controlontrol	AB	Reproductive	OP	Non-glandular	245
1	NoG	1	1	Controlontrol	AB	Reproductive	OP	surface_total	242
13	NoG	5	1	Controlontrol	AB	Reproductive	OP	surface_total	242
8	NoG	3	2	Controlontrol	AB	Reproductive	OP	Non-glandular	241
10	NoG	4	1	Controlontrol	AB	Reproductive	OP	surface_total	240
7	NoG	3	1	Controlontrol	AB	Reproductive	OP	Non-glandular	236
2	NoG	1	2	Controlontrol	AB	Reproductive	OP	surface_total	236
14	NoG	5	2	Controlontrol	AB	Reproductive	OP	Non-glandular	235
1	NoG	1	1	Controlontrol	AB	Reproductive	OP	Non-glandular	230
10	NoG	4	1	Controlontrol	AB	Reproductive	OP	Non-glandular	227
6	NoG	2	3	Controlontrol	AB	Reproductive	OP	surface_total	224
13	NoG	5	1	Controlontrol	AB	Reproductive	OP	Non-glandular	222
6	NoG	2	3	Controlontrol	AB	Reproductive	OP	Non-glandular	210
2	NoG	1	2	Controlontrol	AB	Reproductive	OP	Non-glandular	189
3	NoG	1	3	Controlontrol	AD	Reproductive	OP	surface_total	144
9	NoG	3	3	Controlontrol	AD	Reproductive	OP	surface_total	107
2	NoG	1	2	Controlontrol	AD	Reproductive	OP	surface_total	106
3	NoG	1	3	Controlontrol	AD	Reproductive	OP	Type_VI	105
15	NoG	5	3	Controlontrol	AD	Reproductive	OP	surface_total	99
14	NoG	5	2	Controlontrol	AD	Reproductive	OP	surface_total	97
5	NoG	2	2	Controlontrol	AD	Reproductive	OP	surface_total	96
12	NoG	4	3	Controlontrol	AD	Reproductive	OP	surface_total	94
6	NoG	2	3	Controlontrol	AD	Reproductive	OP	surface_total	89
8	NoG	3	2	Controlontrol	AD	Reproductive	OP	surface_total	89
10	NoG	4	1	Controlontrol	AD	Reproductive	OP	surface_total	85
11	NoG	4	2	Controlontrol	AD	Reproductive	OP	surface_total	85
1	NoG	1	1	Controlontrol	AD	Reproductive	OP	surface_total	79
9	NoG	3	3	Controlontrol	AD	Reproductive	OP	Type_VI	76
7	NoG	3	1	Controlontrol	AD	Reproductive	OP	surface_total	69
13	NoG	5	1	Controlontrol	AD	Reproductive	OP	surface_total	68
4	NoG	2	1	Controlontrol	AD	Reproductive	OP	surface_total	67
3	NoG	1	3	Controlontrol	AB	Reproductive	OP	Type_VI	65
8	NoG	3	2	Controlontrol	AD	Reproductive	OP	Type_VI	57
15	NoG	5	3	Controlontrol	AD	Reproductive	OP	Type_VI	57
12	NoG	4	3	Controlontrol	AD	Reproductive	OP	Non-glandular	57
14	NoG	5	2	Controlontrol	AD	Reproductive	OP	Type_VI	55
5	NoG	2	2	Controlontrol	AD	Reproductive	OP	Type_VI	52
2	NoG	1	2	Controlontrol	AD	Reproductive	OP	Type_VI	51
2	NoG	1	2	Controlontrol	AD	Reproductive	OP	Non-glandular	50
6	NoG	2	3	Controlontrol	AD	Reproductive	OP	Non-glandular	50
2	NoG	1	2	Controlontrol	AB	Reproductive	OP	Type_VI	47
11	NoG	4	2	Controlontrol	AD	Reproductive	OP	Non-glandular	47
8	NoG	3	2	Controlontrol	AB	Reproductive	OP	Type_VI	45
10	NoG	4	1	Controlontrol	AD	Reproductive	OP	Type_VI	44
15	NoG	5	3	Controlontrol	AB	Reproductive	OP	Type_VI	44
5	NoG	2	2	Controlontrol	AD	Reproductive	OP	Non-glandular	44
1	NoG	1	1	Controlontrol	AD	Reproductive	OP	Non-glandular	43
7	NoG	3	1	Controlontrol	AD	Reproductive	OP	Non-glandular	42
14	NoG	5	2	Controlontrol	AD	Reproductive	OP	Non-glandular	41
10	NoG	4	1	Controlontrol	AD	Reproductive	OP	Non-glandular	40
13	NoG	5	1	Controlontrol	AD	Reproductive	OP	Non-glandular	40
14	NoG	5	2	Controlontrol	AB	Reproductive	OP	Type_VI	38
15	NoG	5	3	Controlontrol	AD	Reproductive	OP	Non-glandular	38
6	NoG	2	3	Controlontrol	AD	Reproductive	OP	Type_VI	36
11	NoG	4	2	Controlontrol	AD	Reproductive	OP	Type_VI	35
12	NoG	4	3	Controlontrol	AD	Reproductive	OP	Type_VI	35
3	NoG	1	3	Controlontrol	AD	Reproductive	OP	Non-glandular	35
4	NoG	2	1	Controlontrol	AD	Reproductive	OP	Non-glandular	35
4	NoG	2	1	Controlontrol	AD	Reproductive	OP	Type_VI	32
4	NoG	2	1	Controlontrol	AB	Reproductive	OP	Type_VI	31
1	NoG	1	1	Controlontrol	AD	Reproductive	OP	Type_VI	30
9	NoG	3	3	Controlontrol	AB	Reproductive	OP	Type_VI	29
9	NoG	3	3	Controlontrol	AD	Reproductive	OP	Non-glandular	27
13	NoG	5	1	Controlontrol	AD	Reproductive	OP	Type_VI	25
12	NoG	4	3	Controlontrol	AB	Reproductive	OP	Type_VI	25
8	NoG	3	2	Controlontrol	AD	Reproductive	OP	Non-glandular	25
7	NoG	3	1	Controlontrol	AD	Reproductive	OP	Type_VI	20
11	NoG	4	2	Controlontrol	AB	Reproductive	OP	Type_VI	20
13	NoG	5	1	Controlontrol	AB	Reproductive	OP	Type_VI	20
6	NoG	2	3	Controlontrol	AB	Reproductive	OP	Type_VI	13
10	NoG	4	1	Controlontrol	AB	Reproductive	OP	Type_VI	13
5	NoG	2	2	Controlontrol	AB	Reproductive	OP	Type_VI	12
1	NoG	1	1	Controlontrol	AB	Reproductive	OP	Type_VI	11
7	NoG	3	1	Controlontrol	AB	Reproductive	OP	Type_VI	10
11	SS	4	2	Controlontrol	AB	Reproductive	Hybrid	surface_total	304
11	SS	4	2	Controlontrol	AB	Reproductive	Hybrid	Non-glandular	294
9	SS	3	3	Controlontrol	AB	Reproductive	Hybrid	surface_total	294
9	SS	3	3	Controlontrol	AB	Reproductive	Hybrid	Non-glandular	286
4	SS	2	1	Controlontrol	AB	Reproductive	Hybrid	surface_total	283
8	SS	3	2	Controlontrol	AB	Reproductive	Hybrid	surface_total	278
4	SS	2	1	Controlontrol	AB	Reproductive	Hybrid	Non-glandular	275
2	SS	1	2	Controlontrol	AB	Reproductive	Hybrid	surface_total	272
14	SS	5	2	Controlontrol	AB	Reproductive	Hybrid	surface_total	272
8	SS	3	2	Controlontrol	AB	Reproductive	Hybrid	Non-glandular	270
14	SS	5	2	Controlontrol	AB	Reproductive	Hybrid	Non-glandular	265
10	SS	4	1	Controlontrol	AB	Reproductive	Hybrid	surface_total	265
1	SS	1	1	Controlontrol	AB	Reproductive	Hybrid	surface_total	260
2	SS	1	2	Controlontrol	AB	Reproductive	Hybrid	Non-glandular	258
13	SS	5	1	Controlontrol	AB	Reproductive	Hybrid	surface_total	255
15	SS	5	3	Controlontrol	AB	Reproductive	Hybrid	surface_total	255
1	SS	1	1	Controlontrol	AB	Reproductive	Hybrid	Non-glandular	253
10	SS	4	1	Controlontrol	AB	Reproductive	Hybrid	Non-glandular	253
3	SS	1	3	Controlontrol	AB	Reproductive	Hybrid	surface_total	248
13	SS	5	1	Controlontrol	AB	Reproductive	Hybrid	Non-glandular	247
15	SS	5	3	Controlontrol	AB	Reproductive	Hybrid	Non-glandular	246
6	SS	2	3	Controlontrol	AB	Reproductive	Hybrid	surface_total	246
12	SS	4	3	Controlontrol	AB	Reproductive	Hybrid	surface_total	235
6	SS	2	3	Controlontrol	AB	Reproductive	Hybrid	Non-glandular	234
5	SS	2	2	Controlontrol	AB	Reproductive	Hybrid	surface_total	234
3	SS	1	3	Controlontrol	AB	Reproductive	Hybrid	Non-glandular	232
5	SS	2	2	Controlontrol	AB	Reproductive	Hybrid	Non-glandular	232
12	SS	4	3	Controlontrol	AB	Reproductive	Hybrid	Non-glandular	230
7	SS	3	1	Controlontrol	AB	Reproductive	Hybrid	surface_total	218
7	SS	3	1	Controlontrol	AB	Reproductive	Hybrid	Non-glandular	206
4	SS	2	1	Controlontrol	AD	Reproductive	Hybrid	surface_total	171
11	SS	4	2	Controlontrol	AD	Reproductive	Hybrid	surface_total	163
3	SS	1	3	Controlontrol	AD	Reproductive	Hybrid	surface_total	159
13	SS	5	1	Controlontrol	AD	Reproductive	Hybrid	surface_total	132
5	SS	2	2	Controlontrol	AD	Reproductive	Hybrid	surface_total	127
8	SS	3	2	Controlontrol	AD	Reproductive	Hybrid	surface_total	127
14	SS	5	2	Controlontrol	AD	Reproductive	Hybrid	surface_total	127
7	SS	3	1	Controlontrol	AD	Reproductive	Hybrid	surface_total	125
1	SS	1	1	Controlontrol	AD	Reproductive	Hybrid	surface_total	124
10	SS	4	1	Controlontrol	AD	Reproductive	Hybrid	surface_total	124
2	SS	1	2	Controlontrol	AD	Reproductive	Hybrid	surface_total	121
4	SS	2	1	Controlontrol	AD	Reproductive	Hybrid	Non-glandular	120
12	SS	4	3	Controlontrol	AD	Reproductive	Hybrid	surface_total	116
11	SS	4	2	Controlontrol	AD	Reproductive	Hybrid	Non-glandular	115
15	SS	5	3	Controlontrol	AD	Reproductive	Hybrid	surface_total	114
6	SS	2	3	Controlontrol	AD	Reproductive	Hybrid	surface_total	108
3	SS	1	3	Controlontrol	AD	Reproductive	Hybrid	Non-glandular	105
8	SS	3	2	Controlontrol	AD	Reproductive	Hybrid	Non-glandular	105
5	SS	2	2	Controlontrol	AD	Reproductive	Hybrid	Non-glandular	102
13	SS	5	1	Controlontrol	AD	Reproductive	Hybrid	Non-glandular	101
14	SS	5	2	Controlontrol	AD	Reproductive	Hybrid	Non-glandular	101
2	SS	1	2	Controlontrol	AD	Reproductive	Hybrid	Non-glandular	98
1	SS	1	1	Controlontrol	AD	Reproductive	Hybrid	Non-glandular	97
12	SS	4	3	Controlontrol	AD	Reproductive	Hybrid	Non-glandular	97
7	SS	3	1	Controlontrol	AD	Reproductive	Hybrid	Non-glandular	96
9	SS	3	3	Controlontrol	AD	Reproductive	Hybrid	surface_total	93
10	SS	4	1	Controlontrol	AD	Reproductive	Hybrid	Non-glandular	92
15	SS	5	3	Controlontrol	AD	Reproductive	Hybrid	Non-glandular	89
6	SS	2	3	Controlontrol	AD	Reproductive	Hybrid	Non-glandular	81
9	SS	3	3	Controlontrol	AD	Reproductive	Hybrid	Non-glandular	80
3	SS	1	3	Controlontrol	AD	Reproductive	Hybrid	Type_VI	50
4	SS	2	1	Controlontrol	AD	Reproductive	Hybrid	Type_VI	47
11	SS	4	2	Controlontrol	AD	Reproductive	Hybrid	Type_VI	38
10	SS	4	1	Controlontrol	AD	Reproductive	Hybrid	Type_VI	31
13	SS	5	1	Controlontrol	AD	Reproductive	Hybrid	Type_VI	29
1	SS	1	1	Controlontrol	AD	Reproductive	Hybrid	Type_VI	25
7	SS	3	1	Controlontrol	AD	Reproductive	Hybrid	Type_VI	25
6	SS	2	3	Controlontrol	AD	Reproductive	Hybrid	Type_VI	24
14	SS	5	2	Controlontrol	AD	Reproductive	Hybrid	Type_VI	23
15	SS	5	3	Controlontrol	AD	Reproductive	Hybrid	Type_VI	23
8	SS	3	2	Controlontrol	AD	Reproductive	Hybrid	Type_VI	20
2	SS	1	2	Controlontrol	AD	Reproductive	Hybrid	Type_VI	19
5	SS	2	2	Controlontrol	AD	Reproductive	Hybrid	Type_VI	19
12	SS	4	3	Controlontrol	AD	Reproductive	Hybrid	Type_VI	17
3	SS	1	3	Controlontrol	AB	Reproductive	Hybrid	Type_VI	16
9	SS	3	3	Controlontrol	AD	Reproductive	Hybrid	Type_VI	13
2	SS	1	2	Controlontrol	AB	Reproductive	Hybrid	Type_VI	13
6	SS	2	3	Controlontrol	AB	Reproductive	Hybrid	Type_VI	12
10	SS	4	1	Controlontrol	AB	Reproductive	Hybrid	Type_VI	12
11	SS	4	2	Controlontrol	AB	Reproductive	Hybrid	Type_VI	10
7	SS	3	1	Controlontrol	AB	Reproductive	Hybrid	Type_VI	9
15	SS	5	3	Controlontrol	AB	Reproductive	Hybrid	Type_VI	9
8	SS	3	2	Controlontrol	AB	Reproductive	Hybrid	Type_VI	8
1	SS	1	1	Controlontrol	AB	Reproductive	Hybrid	Type_VI	7
4	SS	2	1	Controlontrol	AB	Reproductive	Hybrid	Type_VI	7
9	SS	3	3	Controlontrol	AB	Reproductive	Hybrid	Type_VI	7
13	SS	5	1	Controlontrol	AB	Reproductive	Hybrid	Type_VI	7
14	SS	5	2	Controlontrol	AB	Reproductive	Hybrid	Type_VI	7
12	SS	4	3	Controlontrol	AB	Reproductive	Hybrid	Type_VI	5
5	SS	2	2	Controlontrol	AB	Reproductive	Hybrid	Type_VI	2
6	Amish	2	3	Controlontrol	AB	Vegetative	OP	surface_total	268
11	Amish	4	2	Controlontrol	AB	Vegetative	OP	surface_total	256
6	Amish	2	3	Controlontrol	AB	Vegetative	OP	Non-glandular	246
3	Amish	1	3	Controlontrol	AB	Vegetative	OP	surface_total	244
11	Amish	4	2	Controlontrol	AB	Vegetative	OP	Non-glandular	243
3	Amish	1	3	Controlontrol	AB	Vegetative	OP	Non-glandular	237
12	Amish	4	3	Controlontrol	AB	Vegetative	OP	surface_total	222
13	Amish	5	1	Controlontrol	AB	Vegetative	OP	surface_total	220
9	Amish	3	3	Controlontrol	AB	Vegetative	OP	surface_total	219
2	Amish	1	2	Controlontrol	AB	Vegetative	OP	surface_total	218
16	Amish	6	1	Controlontrol	AB	Vegetative	OP	surface_total	215
2	Amish	1	2	Controlontrol	AB	Vegetative	OP	Non-glandular	206
12	Amish	4	3	Controlontrol	AB	Vegetative	OP	Non-glandular	205
8	Amish	3	2	Controlontrol	AB	Vegetative	OP	surface_total	204
9	Amish	3	3	Controlontrol	AB	Vegetative	OP	Non-glandular	203
16	Amish	6	1	Controlontrol	AB	Vegetative	OP	Non-glandular	203
13	Amish	5	1	Controlontrol	AB	Vegetative	OP	Non-glandular	200
5	Amish	2	2	Controlontrol	AB	Vegetative	OP	surface_total	200
4	Amish	2	1	Controlontrol	AB	Vegetative	OP	surface_total	198
7	Amish	3	1	Controlontrol	AB	Vegetative	OP	surface_total	196
8	Amish	3	2	Controlontrol	AB	Vegetative	OP	Non-glandular	193
5	Amish	2	2	Controlontrol	AB	Vegetative	OP	Non-glandular	192
4	Amish	2	1	Controlontrol	AB	Vegetative	OP	Non-glandular	186
10	Amish	4	1	Controlontrol	AB	Vegetative	OP	surface_total	186
7	Amish	3	1	Controlontrol	AB	Vegetative	OP	Non-glandular	181
18	Amish	6	3	Controlontrol	AB	Vegetative	OP	surface_total	181
18	Amish	6	3	Controlontrol	AB	Vegetative	OP	Non-glandular	177
10	Amish	4	1	Controlontrol	AB	Vegetative	OP	Non-glandular	175
15	Amish	5	3	Controlontrol	AB	Vegetative	OP	surface_total	168
14	Amish	5	2	Controlontrol	AB	Vegetative	OP	surface_total	166
14	Amish	5	2	Controlontrol	AB	Vegetative	OP	Non-glandular	158
1	Amish	1	1	Controlontrol	AB	Vegetative	OP	surface_total	158
1	Amish	1	1	Controlontrol	AB	Vegetative	OP	Non-glandular	152
17	Amish	6	2	Controlontrol	AB	Vegetative	OP	surface_total	151
15	Amish	5	3	Controlontrol	AB	Vegetative	OP	Non-glandular	150
17	Amish	6	2	Controlontrol	AB	Vegetative	OP	Non-glandular	147
13	Amish	5	1	Controlontrol	AD	Vegetative	OP	surface_total	142
10	Amish	4	1	Controlontrol	AD	Vegetative	OP	surface_total	102
3	Amish	1	3	Controlontrol	AD	Vegetative	OP	surface_total	91
6	Amish	2	3	Controlontrol	AD	Vegetative	OP	surface_total	91
9	Amish	3	3	Controlontrol	AD	Vegetative	OP	surface_total	90
8	Amish	3	2	Controlontrol	AD	Vegetative	OP	surface_total	88
11	Amish	4	2	Controlontrol	AD	Vegetative	OP	surface_total	87
5	Amish	2	2	Controlontrol	AD	Vegetative	OP	surface_total	82
13	Amish	5	1	Controlontrol	AD	Vegetative	OP	Non-glandular	80
12	Amish	4	3	Controlontrol	AD	Vegetative	OP	surface_total	79
4	Amish	2	1	Controlontrol	AD	Vegetative	OP	surface_total	69
17	Amish	6	2	Controlontrol	AD	Vegetative	OP	surface_total	68
14	Amish	5	2	Controlontrol	AD	Vegetative	OP	surface_total	63
12	Amish	4	3	Controlontrol	AD	Vegetative	OP	Non-glandular	62
1	Amish	1	1	Controlontrol	AD	Vegetative	OP	surface_total	62
13	Amish	5	1	Controlontrol	AD	Vegetative	OP	Type_VI	58
10	Amish	4	1	Controlontrol	AD	Vegetative	OP	Non-glandular	57
15	Amish	5	3	Controlontrol	AD	Vegetative	OP	surface_total	55
3	Amish	1	3	Controlontrol	AD	Vegetative	OP	Type_VI	54
8	Amish	3	2	Controlontrol	AD	Vegetative	OP	Type_VI	54
2	Amish	1	2	Controlontrol	AD	Vegetative	OP	surface_total	54
16	Amish	6	1	Controlontrol	AD	Vegetative	OP	surface_total	54
6	Amish	2	3	Controlontrol	AD	Vegetative	OP	Type_VI	53
5	Amish	2	2	Controlontrol	AD	Vegetative	OP	Non-glandular	53
11	Amish	4	2	Controlontrol	AD	Vegetative	OP	Type_VI	51
18	Amish	6	3	Controlontrol	AD	Vegetative	OP	surface_total	50
9	Amish	3	3	Controlontrol	AD	Vegetative	OP	Type_VI	47
7	Amish	3	1	Controlontrol	AD	Vegetative	OP	surface_total	47
9	Amish	3	3	Controlontrol	AD	Vegetative	OP	Non-glandular	43
10	Amish	4	1	Controlontrol	AD	Vegetative	OP	Type_VI	42
14	Amish	5	2	Controlontrol	AD	Vegetative	OP	Type_VI	42
1	Amish	1	1	Controlontrol	AD	Vegetative	OP	Type_VI	38
4	Amish	2	1	Controlontrol	AD	Vegetative	OP	Type_VI	37
3	Amish	1	3	Controlontrol	AD	Vegetative	OP	Non-glandular	37
11	Amish	4	2	Controlontrol	AD	Vegetative	OP	Non-glandular	36
15	Amish	5	3	Controlontrol	AD	Vegetative	OP	Type_VI	35
17	Amish	6	2	Controlontrol	AD	Vegetative	OP	Non-glandular	35
6	Amish	2	3	Controlontrol	AD	Vegetative	OP	Non-glandular	32
8	Amish	3	2	Controlontrol	AD	Vegetative	OP	Non-glandular	32
17	Amish	6	2	Controlontrol	AD	Vegetative	OP	Type_VI	31
2	Amish	1	2	Controlontrol	AD	Vegetative	OP	Non-glandular	31
4	Amish	2	1	Controlontrol	AD	Vegetative	OP	Non-glandular	31
16	Amish	6	1	Controlontrol	AD	Vegetative	OP	Type_VI	29
5	Amish	2	2	Controlontrol	AD	Vegetative	OP	Type_VI	27
18	Amish	6	3	Controlontrol	AD	Vegetative	OP	Non-glandular	26
7	Amish	3	1	Controlontrol	AD	Vegetative	OP	Non-glandular	25
1	Amish	1	1	Controlontrol	AD	Vegetative	OP	Non-glandular	24
2	Amish	1	2	Controlontrol	AD	Vegetative	OP	Type_VI	23
18	Amish	6	3	Controlontrol	AD	Vegetative	OP	Type_VI	22
6	Amish	2	3	Controlontrol	AB	Vegetative	OP	Type_VI	21
13	Amish	5	1	Controlontrol	AB	Vegetative	OP	Type_VI	20
16	Amish	6	1	Controlontrol	AD	Vegetative	OP	Non-glandular	20
14	Amish	5	2	Controlontrol	AD	Vegetative	OP	Non-glandular	19
15	Amish	5	3	Controlontrol	AB	Vegetative	OP	Type_VI	18
15	Amish	5	3	Controlontrol	AD	Vegetative	OP	Non-glandular	18
12	Amish	4	3	Controlontrol	AB	Vegetative	OP	Type_VI	17
12	Amish	4	3	Controlontrol	AD	Vegetative	OP	Type_VI	15
7	Amish	3	1	Controlontrol	AB	Vegetative	OP	Type_VI	15
9	Amish	3	3	Controlontrol	AB	Vegetative	OP	Type_VI	14
7	Amish	3	1	Controlontrol	AD	Vegetative	OP	Type_VI	13
11	Amish	4	2	Controlontrol	AB	Vegetative	OP	Type_VI	13
2	Amish	1	2	Controlontrol	AB	Vegetative	OP	Type_VI	12
4	Amish	2	1	Controlontrol	AB	Vegetative	OP	Type_VI	12
16	Amish	6	1	Controlontrol	AB	Vegetative	OP	Type_VI	12
10	Amish	4	1	Controlontrol	AB	Vegetative	OP	Type_VI	11
8	Amish	3	2	Controlontrol	AB	Vegetative	OP	Type_VI	9
5	Amish	2	2	Controlontrol	AB	Vegetative	OP	Type_VI	8
14	Amish	5	2	Controlontrol	AB	Vegetative	OP	Type_VI	8
3	Amish	1	3	Controlontrol	AB	Vegetative	OP	Type_VI	7
1	Amish	1	1	Controlontrol	AB	Vegetative	OP	Type_VI	6
17	Amish	6	2	Controlontrol	AB	Vegetative	OP	Type_VI	4
18	Amish	6	3	Controlontrol	AB	Vegetative	OP	Type_VI	4
10	BB	4	1	Controlontrol	AB	Vegetative	Hybrid	surface_total	377
2	BB	1	2	Controlontrol	AB	Vegetative	Hybrid	surface_total	371
10	BB	4	1	Controlontrol	AB	Vegetative	Hybrid	Non-glandular	370
2	BB	1	2	Controlontrol	AB	Vegetative	Hybrid	Non-glandular	367
9	BB	3	3	Controlontrol	AB	Vegetative	Hybrid	surface_total	330
8	BB	3	2	Controlontrol	AB	Vegetative	Hybrid	surface_total	325
3	BB	1	3	Controlontrol	AB	Vegetative	Hybrid	surface_total	323
11	BB	4	2	Controlontrol	AB	Vegetative	Hybrid	surface_total	322
5	BB	2	2	Controlontrol	AB	Vegetative	Hybrid	surface_total	320
8	BB	3	2	Controlontrol	AB	Vegetative	Hybrid	Non-glandular	318
11	BB	4	2	Controlontrol	AB	Vegetative	Hybrid	Non-glandular	318
3	BB	1	3	Controlontrol	AB	Vegetative	Hybrid	Non-glandular	314
5	BB	2	2	Controlontrol	AB	Vegetative	Hybrid	Non-glandular	314
9	BB	3	3	Controlontrol	AB	Vegetative	Hybrid	Non-glandular	313
6	BB	2	3	Controlontrol	AB	Vegetative	Hybrid	surface_total	304
15	BB	5	3	Controlontrol	AB	Vegetative	Hybrid	surface_total	300
6	BB	2	3	Controlontrol	AB	Vegetative	Hybrid	Non-glandular	297
15	BB	5	3	Controlontrol	AB	Vegetative	Hybrid	Non-glandular	284
4	BB	2	1	Controlontrol	AB	Vegetative	Hybrid	surface_total	275
16	BB	6	1	Controlontrol	AB	Vegetative	Hybrid	surface_total	275
17	BB	6	2	Controlontrol	AB	Vegetative	Hybrid	surface_total	272
4	BB	2	1	Controlontrol	AB	Vegetative	Hybrid	Non-glandular	270
16	BB	6	1	Controlontrol	AB	Vegetative	Hybrid	Non-glandular	270
1	BB	1	1	Controlontrol	AB	Vegetative	Hybrid	surface_total	267
17	BB	6	2	Controlontrol	AB	Vegetative	Hybrid	Non-glandular	265
1	BB	1	1	Controlontrol	AB	Vegetative	Hybrid	Non-glandular	262
14	BB	5	2	Controlontrol	AB	Vegetative	Hybrid	surface_total	261
7	BB	3	1	Controlontrol	AB	Vegetative	Hybrid	surface_total	247
14	BB	5	2	Controlontrol	AB	Vegetative	Hybrid	Non-glandular	245
18	BB	6	3	Controlontrol	AB	Vegetative	Hybrid	surface_total	244
7	BB	3	1	Controlontrol	AB	Vegetative	Hybrid	Non-glandular	240
18	BB	6	3	Controlontrol	AB	Vegetative	Hybrid	Non-glandular	235
12	BB	4	3	Controlontrol	AB	Vegetative	Hybrid	surface_total	231
13	BB	5	1	Controlontrol	AB	Vegetative	Hybrid	Non-glandular	230
13	BB	5	1	Controlontrol	AB	Vegetative	Hybrid	surface_total	230
12	BB	4	3	Controlontrol	AB	Vegetative	Hybrid	Non-glandular	223
6	BB	2	3	Controlontrol	AD	Vegetative	Hybrid	surface_total	163
12	BB	4	3	Controlontrol	AD	Vegetative	Hybrid	surface_total	147
9	BB	3	3	Controlontrol	AD	Vegetative	Hybrid	surface_total	146
5	BB	2	2	Controlontrol	AD	Vegetative	Hybrid	surface_total	140
18	BB	6	3	Controlontrol	AD	Vegetative	Hybrid	surface_total	136
4	BB	2	1	Controlontrol	AD	Vegetative	Hybrid	surface_total	128
14	BB	5	2	Controlontrol	AD	Vegetative	Hybrid	surface_total	128
10	BB	4	1	Controlontrol	AD	Vegetative	Hybrid	surface_total	111
7	BB	3	1	Controlontrol	AD	Vegetative	Hybrid	surface_total	107
11	BB	4	2	Controlontrol	AD	Vegetative	Hybrid	surface_total	107
2	BB	1	2	Controlontrol	AD	Vegetative	Hybrid	surface_total	103
13	BB	5	1	Controlontrol	AD	Vegetative	Hybrid	surface_total	103
6	BB	2	3	Controlontrol	AD	Vegetative	Hybrid	Non-glandular	101
12	BB	4	3	Controlontrol	AD	Vegetative	Hybrid	Non-glandular	100
3	BB	1	3	Controlontrol	AD	Vegetative	Hybrid	surface_total	98
8	BB	3	2	Controlontrol	AD	Vegetative	Hybrid	surface_total	97
5	BB	2	2	Controlontrol	AD	Vegetative	Hybrid	Non-glandular	93
14	BB	5	2	Controlontrol	AD	Vegetative	Hybrid	Non-glandular	91
18	BB	6	3	Controlontrol	AD	Vegetative	Hybrid	Non-glandular	88
9	BB	3	3	Controlontrol	AD	Vegetative	Hybrid	Non-glandular	82
16	BB	6	1	Controlontrol	AD	Vegetative	Hybrid	surface_total	81
15	BB	5	3	Controlontrol	AD	Vegetative	Hybrid	surface_total	79
17	BB	6	2	Controlontrol	AD	Vegetative	Hybrid	surface_total	77
1	BB	1	1	Controlontrol	AD	Vegetative	Hybrid	surface_total	76
13	BB	5	1	Controlontrol	AD	Vegetative	Hybrid	Non-glandular	72
8	BB	3	2	Controlontrol	AD	Vegetative	Hybrid	Non-glandular	70
11	BB	4	2	Controlontrol	AD	Vegetative	Hybrid	Non-glandular	68
4	BB	2	1	Controlontrol	AD	Vegetative	Hybrid	Non-glandular	66
9	BB	3	3	Controlontrol	AD	Vegetative	Hybrid	Type_VI	64
2	BB	1	2	Controlontrol	AD	Vegetative	Hybrid	Non-glandular	62
3	BB	1	3	Controlontrol	AD	Vegetative	Hybrid	Non-glandular	62
7	BB	3	1	Controlontrol	AD	Vegetative	Hybrid	Non-glandular	62
15	BB	5	3	Controlontrol	AD	Vegetative	Hybrid	Non-glandular	61
1	BB	1	1	Controlontrol	AD	Vegetative	Hybrid	Non-glandular	60
16	BB	6	1	Controlontrol	AD	Vegetative	Hybrid	Non-glandular	59
6	BB	2	3	Controlontrol	AD	Vegetative	Hybrid	Type_VI	56
10	BB	4	1	Controlontrol	AD	Vegetative	Hybrid	Non-glandular	56
4	BB	2	1	Controlontrol	AD	Vegetative	Hybrid	Type_VI	55
10	BB	4	1	Controlontrol	AD	Vegetative	Hybrid	Type_VI	53
17	BB	6	2	Controlontrol	AD	Vegetative	Hybrid	Non-glandular	50
18	BB	6	3	Controlontrol	AD	Vegetative	Hybrid	Type_VI	48
12	BB	4	3	Controlontrol	AD	Vegetative	Hybrid	Type_VI	47
7	BB	3	1	Controlontrol	AD	Vegetative	Hybrid	Type_VI	43
5	BB	2	2	Controlontrol	AD	Vegetative	Hybrid	Type_VI	40
2	BB	1	2	Controlontrol	AD	Vegetative	Hybrid	Type_VI	35
11	BB	4	2	Controlontrol	AD	Vegetative	Hybrid	Type_VI	35
14	BB	5	2	Controlontrol	AD	Vegetative	Hybrid	Type_VI	35
3	BB	1	3	Controlontrol	AD	Vegetative	Hybrid	Type_VI	33
13	BB	5	1	Controlontrol	AD	Vegetative	Hybrid	Type_VI	28
17	BB	6	2	Controlontrol	AD	Vegetative	Hybrid	Type_VI	27
8	BB	3	2	Controlontrol	AD	Vegetative	Hybrid	Type_VI	24
16	BB	6	1	Controlontrol	AD	Vegetative	Hybrid	Type_VI	22
9	BB	3	3	Controlontrol	AB	Vegetative	Hybrid	Type_VI	17
14	BB	5	2	Controlontrol	AB	Vegetative	Hybrid	Type_VI	16
15	BB	5	3	Controlontrol	AB	Vegetative	Hybrid	Type_VI	16
15	BB	5	3	Controlontrol	AD	Vegetative	Hybrid	Type_VI	14
1	BB	1	1	Controlontrol	AD	Vegetative	Hybrid	Type_VI	10
3	BB	1	3	Controlontrol	AB	Vegetative	Hybrid	Type_VI	9
18	BB	6	3	Controlontrol	AB	Vegetative	Hybrid	Type_VI	9
12	BB	4	3	Controlontrol	AB	Vegetative	Hybrid	Type_VI	8
6	BB	2	3	Controlontrol	AB	Vegetative	Hybrid	Type_VI	7
8	BB	3	2	Controlontrol	AB	Vegetative	Hybrid	Type_VI	7
10	BB	4	1	Controlontrol	AB	Vegetative	Hybrid	Type_VI	7
5	BB	2	2	Controlontrol	AB	Vegetative	Hybrid	Type_VI	6
7	BB	3	1	Controlontrol	AB	Vegetative	Hybrid	Type_VI	6
17	BB	6	2	Controlontrol	AB	Vegetative	Hybrid	Type_VI	6
1	BB	1	1	Controlontrol	AB	Vegetative	Hybrid	Type_VI	5
4	BB	2	1	Controlontrol	AB	Vegetative	Hybrid	Type_VI	5
16	BB	6	1	Controlontrol	AB	Vegetative	Hybrid	Type_VI	5
2	BB	1	2	Controlontrol	AB	Vegetative	Hybrid	Type_VI	4
11	BB	4	2	Controlontrol	AB	Vegetative	Hybrid	Type_VI	4
13	BB	5	1	Controlontrol	AB	Vegetative	Hybrid	Type_VI	0
6	Celeb	2	3	Controlontrol	AB	Vegetative	Hybrid	surface_total	315
6	Celeb	2	3	Controlontrol	AB	Vegetative	Hybrid	Non-glandular	312
15	Celeb	5	3	Controlontrol	AB	Vegetative	Hybrid	surface_total	292
15	Celeb	5	3	Controlontrol	AB	Vegetative	Hybrid	Non-glandular	288
11	Celeb	4	2	Controlontrol	AB	Vegetative	Hybrid	surface_total	260
14	Celeb	5	2	Controlontrol	AB	Vegetative	Hybrid	surface_total	258
11	Celeb	4	2	Controlontrol	AB	Vegetative	Hybrid	Non-glandular	256
14	Celeb	5	2	Controlontrol	AB	Vegetative	Hybrid	Non-glandular	256
9	Celeb	3	3	Controlontrol	AB	Vegetative	Hybrid	surface_total	253
18	Celeb	6	3	Controlontrol	AB	Vegetative	Hybrid	surface_total	251
9	Celeb	3	3	Controlontrol	AB	Vegetative	Hybrid	Non-glandular	250
18	Celeb	6	3	Controlontrol	AB	Vegetative	Hybrid	Non-glandular	250
16	Celeb	6	1	Controlontrol	AB	Vegetative	Hybrid	surface_total	249
5	Celeb	2	2	Controlontrol	AB	Vegetative	Hybrid	surface_total	248
16	Celeb	6	1	Controlontrol	AB	Vegetative	Hybrid	Non-glandular	245
5	Celeb	2	2	Controlontrol	AB	Vegetative	Hybrid	Non-glandular	244
8	Celeb	3	2	Controlontrol	AB	Vegetative	Hybrid	surface_total	236
8	Celeb	3	2	Controlontrol	AB	Vegetative	Hybrid	Non-glandular	232
10	Celeb	4	1	Controlontrol	AB	Vegetative	Hybrid	surface_total	221
17	Celeb	6	2	Controlontrol	AB	Vegetative	Hybrid	surface_total	220
10	Celeb	4	1	Controlontrol	AB	Vegetative	Hybrid	Non-glandular	219
17	Celeb	6	2	Controlontrol	AB	Vegetative	Hybrid	Non-glandular	213
3	Celeb	1	3	Controlontrol	AB	Vegetative	Hybrid	surface_total	204
3	Celeb	1	3	Controlontrol	AB	Vegetative	Hybrid	Non-glandular	202
13	Celeb	5	1	Controlontrol	AB	Vegetative	Hybrid	surface_total	195
7	Celeb	3	1	Controlontrol	AB	Vegetative	Hybrid	surface_total	193
12	Celeb	4	3	Controlontrol	AB	Vegetative	Hybrid	surface_total	193
13	Celeb	5	1	Controlontrol	AB	Vegetative	Hybrid	Non-glandular	191
7	Celeb	3	1	Controlontrol	AB	Vegetative	Hybrid	Non-glandular	190
12	Celeb	4	3	Controlontrol	AB	Vegetative	Hybrid	Non-glandular	190
1	Celeb	1	1	Controlontrol	AB	Vegetative	Hybrid	surface_total	189
2	Celeb	1	2	Controlontrol	AB	Vegetative	Hybrid	surface_total	186
4	Celeb	2	1	Controlontrol	AB	Vegetative	Hybrid	surface_total	186
2	Celeb	1	2	Controlontrol	AB	Vegetative	Hybrid	Non-glandular	180
4	Celeb	2	1	Controlontrol	AB	Vegetative	Hybrid	Non-glandular	180
1	Celeb	1	1	Controlontrol	AB	Vegetative	Hybrid	Non-glandular	168
9	Celeb	3	3	Controlontrol	AD	Vegetative	Hybrid	surface_total	147
5	Celeb	2	2	Controlontrol	AD	Vegetative	Hybrid	surface_total	126
7	Celeb	3	1	Controlontrol	AD	Vegetative	Hybrid	surface_total	118
6	Celeb	2	3	Controlontrol	AD	Vegetative	Hybrid	surface_total	113
5	Celeb	2	2	Controlontrol	AD	Vegetative	Hybrid	Non-glandular	99
15	Celeb	5	3	Controlontrol	AD	Vegetative	Hybrid	surface_total	98
9	Celeb	3	3	Controlontrol	AD	Vegetative	Hybrid	Non-glandular	91
3	Celeb	1	3	Controlontrol	AD	Vegetative	Hybrid	surface_total	88
18	Celeb	6	3	Controlontrol	AD	Vegetative	Hybrid	surface_total	86
8	Celeb	3	2	Controlontrol	AD	Vegetative	Hybrid	surface_total	84
10	Celeb	4	1	Controlontrol	AD	Vegetative	Hybrid	surface_total	84
2	Celeb	1	2	Controlontrol	AD	Vegetative	Hybrid	surface_total	82
17	Celeb	6	2	Controlontrol	AD	Vegetative	Hybrid	surface_total	77
14	Celeb	5	2	Controlontrol	AD	Vegetative	Hybrid	surface_total	76
16	Celeb	6	1	Controlontrol	AD	Vegetative	Hybrid	surface_total	76
6	Celeb	2	3	Controlontrol	AD	Vegetative	Hybrid	Non-glandular	73
15	Celeb	5	3	Controlontrol	AD	Vegetative	Hybrid	Non-glandular	71
1	Celeb	1	1	Controlontrol	AD	Vegetative	Hybrid	surface_total	70
3	Celeb	1	3	Controlontrol	AD	Vegetative	Hybrid	Non-glandular	69
16	Celeb	6	1	Controlontrol	AD	Vegetative	Hybrid	Non-glandular	68
7	Celeb	3	1	Controlontrol	AD	Vegetative	Hybrid	Non-glandular	67
8	Celeb	3	2	Controlontrol	AD	Vegetative	Hybrid	Non-glandular	67
18	Celeb	6	3	Controlontrol	AD	Vegetative	Hybrid	Non-glandular	66
17	Celeb	6	2	Controlontrol	AD	Vegetative	Hybrid	Non-glandular	63
12	Celeb	4	3	Controlontrol	AD	Vegetative	Hybrid	surface_total	61
10	Celeb	4	1	Controlontrol	AD	Vegetative	Hybrid	Non-glandular	60
4	Celeb	2	1	Controlontrol	AD	Vegetative	Hybrid	surface_total	59
2	Celeb	1	2	Controlontrol	AD	Vegetative	Hybrid	Non-glandular	57
9	Celeb	3	3	Controlontrol	AD	Vegetative	Hybrid	Type_VI	56
14	Celeb	5	2	Controlontrol	AD	Vegetative	Hybrid	Non-glandular	55
13	Celeb	5	1	Controlontrol	AD	Vegetative	Hybrid	surface_total	54
4	Celeb	2	1	Controlontrol	AD	Vegetative	Hybrid	Non-glandular	52
7	Celeb	3	1	Controlontrol	AD	Vegetative	Hybrid	Type_VI	50
11	Celeb	4	2	Controlontrol	AD	Vegetative	Hybrid	surface_total	47
1	Celeb	1	1	Controlontrol	AD	Vegetative	Hybrid	Non-glandular	46
12	Celeb	4	3	Controlontrol	AD	Vegetative	Hybrid	Non-glandular	45
13	Celeb	5	1	Controlontrol	AD	Vegetative	Hybrid	Non-glandular	43
6	Celeb	2	3	Controlontrol	AD	Vegetative	Hybrid	Type_VI	39
11	Celeb	4	2	Controlontrol	AD	Vegetative	Hybrid	Non-glandular	37
15	Celeb	5	3	Controlontrol	AD	Vegetative	Hybrid	Type_VI	27
5	Celeb	2	2	Controlontrol	AD	Vegetative	Hybrid	Type_VI	25
2	Celeb	1	2	Controlontrol	AD	Vegetative	Hybrid	Type_VI	24
10	Celeb	4	1	Controlontrol	AD	Vegetative	Hybrid	Type_VI	24
1	Celeb	1	1	Controlontrol	AD	Vegetative	Hybrid	Type_VI	23
14	Celeb	5	2	Controlontrol	AD	Vegetative	Hybrid	Type_VI	21
1	Celeb	1	1	Controlontrol	AB	Vegetative	Hybrid	Type_VI	21
3	Celeb	1	3	Controlontrol	AD	Vegetative	Hybrid	Type_VI	19
8	Celeb	3	2	Controlontrol	AD	Vegetative	Hybrid	Type_VI	17
18	Celeb	6	3	Controlontrol	AD	Vegetative	Hybrid	Type_VI	17
12	Celeb	4	3	Controlontrol	AD	Vegetative	Hybrid	Type_VI	16
17	Celeb	6	2	Controlontrol	AD	Vegetative	Hybrid	Type_VI	12
13	Celeb	5	1	Controlontrol	AD	Vegetative	Hybrid	Type_VI	11
11	Celeb	4	2	Controlontrol	AD	Vegetative	Hybrid	Type_VI	10
16	Celeb	6	1	Controlontrol	AD	Vegetative	Hybrid	Type_VI	8
4	Celeb	2	1	Controlontrol	AB	Vegetative	Hybrid	Type_VI	6
17	Celeb	6	2	Controlontrol	AB	Vegetative	Hybrid	Type_VI	6
4	Celeb	2	1	Controlontrol	AD	Vegetative	Hybrid	Type_VI	5
2	Celeb	1	2	Controlontrol	AB	Vegetative	Hybrid	Type_VI	5
5	Celeb	2	2	Controlontrol	AB	Vegetative	Hybrid	Type_VI	4
11	Celeb	4	2	Controlontrol	AB	Vegetative	Hybrid	Type_VI	4
13	Celeb	5	1	Controlontrol	AB	Vegetative	Hybrid	Type_VI	4
15	Celeb	5	3	Controlontrol	AB	Vegetative	Hybrid	Type_VI	4
7	Celeb	3	1	Controlontrol	AB	Vegetative	Hybrid	Type_VI	3
8	Celeb	3	2	Controlontrol	AB	Vegetative	Hybrid	Type_VI	3
9	Celeb	3	3	Controlontrol	AB	Vegetative	Hybrid	Type_VI	3
12	Celeb	4	3	Controlontrol	AB	Vegetative	Hybrid	Type_VI	3
16	Celeb	6	1	Controlontrol	AB	Vegetative	Hybrid	Type_VI	3
3	Celeb	1	3	Controlontrol	AB	Vegetative	Hybrid	Type_VI	2
6	Celeb	2	3	Controlontrol	AB	Vegetative	Hybrid	Type_VI	2
10	Celeb	4	1	Controlontrol	AB	Vegetative	Hybrid	Type_VI	2
14	Celeb	5	2	Controlontrol	AB	Vegetative	Hybrid	Type_VI	2
18	Celeb	6	3	Controlontrol	AB	Vegetative	Hybrid	Type_VI	1
15	NoG	5	3	Controlontrol	AB	Vegetative	OP	surface_total	271
12	NoG	4	3	Controlontrol	AB	Vegetative	OP	surface_total	256
15	NoG	5	3	Controlontrol	AB	Vegetative	OP	Non-glandular	253
12	NoG	4	3	Controlontrol	AB	Vegetative	OP	Non-glandular	248
3	NoG	1	3	Controlontrol	AB	Vegetative	OP	surface_total	241
8	NoG	3	2	Controlontrol	AB	Vegetative	OP	surface_total	233
18	NoG	6	3	Controlontrol	AB	Vegetative	OP	surface_total	226
3	NoG	1	3	Controlontrol	AB	Vegetative	OP	Non-glandular	223
8	NoG	3	2	Controlontrol	AB	Vegetative	OP	Non-glandular	215
13	NoG	5	1	Controlontrol	AB	Vegetative	OP	surface_total	212
16	NoG	6	1	Controlontrol	AB	Vegetative	OP	surface_total	211
18	NoG	6	3	Controlontrol	AB	Vegetative	OP	Non-glandular	210
1	NoG	1	1	Controlontrol	AB	Vegetative	OP	surface_total	209
11	NoG	4	2	Controlontrol	AB	Vegetative	OP	surface_total	208
11	NoG	4	2	Controlontrol	AB	Vegetative	OP	Non-glandular	206
13	NoG	5	1	Controlontrol	AB	Vegetative	OP	Non-glandular	206
2	NoG	1	2	Controlontrol	AB	Vegetative	OP	surface_total	205
17	NoG	6	2	Controlontrol	AB	Vegetative	OP	surface_total	205
5	NoG	2	2	Controlontrol	AB	Vegetative	OP	surface_total	204
16	NoG	6	1	Controlontrol	AB	Vegetative	OP	Non-glandular	201
1	NoG	1	1	Controlontrol	AB	Vegetative	OP	Non-glandular	199
5	NoG	2	2	Controlontrol	AB	Vegetative	OP	Non-glandular	196
14	NoG	5	2	Controlontrol	AB	Vegetative	OP	surface_total	192
2	NoG	1	2	Controlontrol	AB	Vegetative	OP	Non-glandular	188
14	NoG	5	2	Controlontrol	AB	Vegetative	OP	Non-glandular	186
17	NoG	6	2	Controlontrol	AB	Vegetative	OP	Non-glandular	186
4	NoG	2	1	Controlontrol	AB	Vegetative	OP	surface_total	183
4	NoG	2	1	Controlontrol	AB	Vegetative	OP	Non-glandular	172
6	NoG	2	3	Controlontrol	AB	Vegetative	OP	surface_total	163
7	NoG	3	1	Controlontrol	AB	Vegetative	OP	surface_total	163
6	NoG	2	3	Controlontrol	AB	Vegetative	OP	Non-glandular	159
7	NoG	3	1	Controlontrol	AB	Vegetative	OP	Non-glandular	157
10	NoG	4	1	Controlontrol	AB	Vegetative	OP	surface_total	145
10	NoG	4	1	Controlontrol	AB	Vegetative	OP	Non-glandular	133
9	NoG	3	3	Controlontrol	AB	Vegetative	OP	Non-glandular	127
9	NoG	3	3	Controlontrol	AB	Vegetative	OP	surface_total	127
11	NoG	4	2	Controlontrol	AD	Vegetative	OP	surface_total	102
4	NoG	2	1	Controlontrol	AD	Vegetative	OP	surface_total	79
6	NoG	2	3	Controlontrol	AD	Vegetative	OP	surface_total	79
12	NoG	4	3	Controlontrol	AD	Vegetative	OP	surface_total	75
1	NoG	1	1	Controlontrol	AD	Vegetative	OP	surface_total	74
3	NoG	1	3	Controlontrol	AD	Vegetative	OP	surface_total	69
11	NoG	4	2	Controlontrol	AD	Vegetative	OP	Non-glandular	59
15	NoG	5	3	Controlontrol	AD	Vegetative	OP	surface_total	59
14	NoG	5	2	Controlontrol	AD	Vegetative	OP	surface_total	54
4	NoG	2	1	Controlontrol	AD	Vegetative	OP	Non-glandular	53
5	NoG	2	2	Controlontrol	AD	Vegetative	OP	surface_total	51
5	NoG	2	2	Controlontrol	AD	Vegetative	OP	Non-glandular	47
1	NoG	1	1	Controlontrol	AD	Vegetative	OP	Type_VI	46
6	NoG	2	3	Controlontrol	AD	Vegetative	OP	Type_VI	44
12	NoG	4	3	Controlontrol	AD	Vegetative	OP	Non-glandular	42
2	NoG	1	2	Controlontrol	AD	Vegetative	OP	surface_total	42
11	NoG	4	2	Controlontrol	AD	Vegetative	OP	Type_VI	41
17	NoG	6	2	Controlontrol	AD	Vegetative	OP	surface_total	39
15	NoG	5	3	Controlontrol	AD	Vegetative	OP	Non-glandular	38
10	NoG	4	1	Controlontrol	AD	Vegetative	OP	surface_total	38
3	NoG	1	3	Controlontrol	AD	Vegetative	OP	Non-glandular	37
6	NoG	2	3	Controlontrol	AD	Vegetative	OP	Non-glandular	35
16	NoG	6	1	Controlontrol	AD	Vegetative	OP	surface_total	35
12	NoG	4	3	Controlontrol	AD	Vegetative	OP	Type_VI	31
10	NoG	4	1	Controlontrol	AD	Vegetative	OP	Non-glandular	31
14	NoG	5	2	Controlontrol	AD	Vegetative	OP	Non-glandular	30
13	NoG	5	1	Controlontrol	AD	Vegetative	OP	surface_total	30
3	NoG	1	3	Controlontrol	AD	Vegetative	OP	Type_VI	29
8	NoG	3	2	Controlontrol	AD	Vegetative	OP	surface_total	28
7	NoG	3	1	Controlontrol	AD	Vegetative	OP	surface_total	27
16	NoG	6	1	Controlontrol	AD	Vegetative	OP	Type_VI	25
1	NoG	1	1	Controlontrol	AD	Vegetative	OP	Non-glandular	25
18	NoG	6	3	Controlontrol	AD	Vegetative	OP	surface_total	25
2	NoG	1	2	Controlontrol	AD	Vegetative	OP	Non-glandular	23
14	NoG	5	2	Controlontrol	AD	Vegetative	OP	Type_VI	22
7	NoG	3	1	Controlontrol	AD	Vegetative	OP	Non-glandular	22
8	NoG	3	2	Controlontrol	AD	Vegetative	OP	Non-glandular	22
9	NoG	3	3	Controlontrol	AD	Vegetative	OP	surface_total	22
4	NoG	2	1	Controlontrol	AD	Vegetative	OP	Type_VI	21
17	NoG	6	2	Controlontrol	AD	Vegetative	OP	Type_VI	21
8	NoG	3	2	Controlontrol	AB	Vegetative	OP	Type_VI	18
15	NoG	5	3	Controlontrol	AB	Vegetative	OP	Type_VI	18
17	NoG	6	2	Controlontrol	AB	Vegetative	OP	Type_VI	18
2	NoG	1	2	Controlontrol	AB	Vegetative	OP	Type_VI	17
3	NoG	1	3	Controlontrol	AB	Vegetative	OP	Type_VI	17
13	NoG	5	1	Controlontrol	AD	Vegetative	OP	Non-glandular	17
18	NoG	6	3	Controlontrol	AD	Vegetative	OP	Non-glandular	17
15	NoG	5	3	Controlontrol	AD	Vegetative	OP	Type_VI	15
18	NoG	6	3	Controlontrol	AB	Vegetative	OP	Type_VI	15
9	NoG	3	3	Controlontrol	AD	Vegetative	OP	Non-glandular	15
17	NoG	6	2	Controlontrol	AD	Vegetative	OP	Non-glandular	15
2	NoG	1	2	Controlontrol	AD	Vegetative	OP	Type_VI	13
10	NoG	4	1	Controlontrol	AB	Vegetative	OP	Type_VI	12
4	NoG	2	1	Controlontrol	AB	Vegetative	OP	Type_VI	11
1	NoG	1	1	Controlontrol	AB	Vegetative	OP	Type_VI	10
16	NoG	6	1	Controlontrol	AB	Vegetative	OP	Type_VI	10
5	NoG	2	2	Controlontrol	AB	Vegetative	OP	Type_VI	8
16	NoG	6	1	Controlontrol	AD	Vegetative	OP	Non-glandular	8
12	NoG	4	3	Controlontrol	AB	Vegetative	OP	Type_VI	7
7	NoG	3	1	Controlontrol	AB	Vegetative	OP	Type_VI	6
13	NoG	5	1	Controlontrol	AB	Vegetative	OP	Type_VI	6
14	NoG	5	2	Controlontrol	AB	Vegetative	OP	Type_VI	6
8	NoG	3	2	Controlontrol	AD	Vegetative	OP	Type_VI	5
9	NoG	3	3	Controlontrol	AD	Vegetative	OP	Type_VI	5
13	NoG	5	1	Controlontrol	AD	Vegetative	OP	Type_VI	5
18	NoG	6	3	Controlontrol	AD	Vegetative	OP	Type_VI	5
10	NoG	4	1	Controlontrol	AD	Vegetative	OP	Type_VI	4
6	NoG	2	3	Controlontrol	AB	Vegetative	OP	Type_VI	4
7	NoG	3	1	Controlontrol	AD	Vegetative	OP	Type_VI	3
5	NoG	2	2	Controlontrol	AD	Vegetative	OP	Type_VI	2
11	NoG	4	2	Controlontrol	AB	Vegetative	OP	Type_VI	2
9	NoG	3	3	Controlontrol	AB	Vegetative	OP	Type_VI	0
17	SS	6	2	Controlontrol	AB	Vegetative	Hybrid	surface_total	327
18	SS	6	3	Controlontrol	AB	Vegetative	Hybrid	surface_total	313
16	SS	6	1	Controlontrol	AB	Vegetative	Hybrid	surface_total	311
17	SS	6	2	Controlontrol	AB	Vegetative	Hybrid	Non-glandular	305
8	SS	3	2	Controlontrol	AB	Vegetative	Hybrid	surface_total	293
8	SS	3	2	Controlontrol	AB	Vegetative	Hybrid	Non-glandular	288
16	SS	6	1	Controlontrol	AB	Vegetative	Hybrid	Non-glandular	288
18	SS	6	3	Controlontrol	AB	Vegetative	Hybrid	Non-glandular	288
14	SS	5	2	Controlontrol	AB	Vegetative	Hybrid	surface_total	278
14	SS	5	2	Controlontrol	AB	Vegetative	Hybrid	Non-glandular	263
15	SS	5	3	Controlontrol	AB	Vegetative	Hybrid	surface_total	263
15	SS	5	3	Controlontrol	AB	Vegetative	Hybrid	Non-glandular	257
1	SS	1	1	Controlontrol	AB	Vegetative	Hybrid	surface_total	251
5	SS	2	2	Controlontrol	AB	Vegetative	Hybrid	surface_total	237
2	SS	1	2	Controlontrol	AB	Vegetative	Hybrid	surface_total	232
6	SS	2	3	Controlontrol	AB	Vegetative	Hybrid	surface_total	229
1	SS	1	1	Controlontrol	AB	Vegetative	Hybrid	Non-glandular	226
5	SS	2	2	Controlontrol	AB	Vegetative	Hybrid	Non-glandular	226
12	SS	4	3	Controlontrol	AB	Vegetative	Hybrid	surface_total	223
6	SS	2	3	Controlontrol	AB	Vegetative	Hybrid	Non-glandular	216
2	SS	1	2	Controlontrol	AB	Vegetative	Hybrid	Non-glandular	215
9	SS	3	3	Controlontrol	AB	Vegetative	Hybrid	surface_total	214
9	SS	3	3	Controlontrol	AB	Vegetative	Hybrid	Non-glandular	211
12	SS	4	3	Controlontrol	AB	Vegetative	Hybrid	Non-glandular	211
3	SS	1	3	Controlontrol	AB	Vegetative	Hybrid	surface_total	200
11	SS	4	2	Controlontrol	AB	Vegetative	Hybrid	surface_total	198
7	SS	3	1	Controlontrol	AB	Vegetative	Hybrid	surface_total	197
3	SS	1	3	Controlontrol	AB	Vegetative	Hybrid	Non-glandular	193
7	SS	3	1	Controlontrol	AB	Vegetative	Hybrid	Non-glandular	188
11	SS	4	2	Controlontrol	AB	Vegetative	Hybrid	Non-glandular	186
4	SS	2	1	Controlontrol	AB	Vegetative	Hybrid	surface_total	180
4	SS	2	1	Controlontrol	AB	Vegetative	Hybrid	Non-glandular	168
13	SS	5	1	Controlontrol	AB	Vegetative	Hybrid	surface_total	163
13	SS	5	1	Controlontrol	AB	Vegetative	Hybrid	Non-glandular	153
10	SS	4	1	Controlontrol	AB	Vegetative	Hybrid	surface_total	140
10	SS	4	1	Controlontrol	AB	Vegetative	Hybrid	Non-glandular	133
11	SS	4	2	Controlontrol	AD	Vegetative	Hybrid	surface_total	117
3	SS	1	3	Controlontrol	AD	Vegetative	Hybrid	surface_total	101
17	SS	6	2	Controlontrol	AD	Vegetative	Hybrid	surface_total	101
5	SS	2	2	Controlontrol	AD	Vegetative	Hybrid	surface_total	95
18	SS	6	3	Controlontrol	AD	Vegetative	Hybrid	surface_total	94
15	SS	5	3	Controlontrol	AD	Vegetative	Hybrid	surface_total	89
1	SS	1	1	Controlontrol	AD	Vegetative	Hybrid	surface_total	88
4	SS	2	1	Controlontrol	AD	Vegetative	Hybrid	surface_total	87
11	SS	4	2	Controlontrol	AD	Vegetative	Hybrid	Non-glandular	79
14	SS	5	2	Controlontrol	AD	Vegetative	Hybrid	surface_total	79
16	SS	6	1	Controlontrol	AD	Vegetative	Hybrid	surface_total	78
12	SS	4	3	Controlontrol	AD	Vegetative	Hybrid	surface_total	77
6	SS	2	3	Controlontrol	AD	Vegetative	Hybrid	surface_total	76
9	SS	3	3	Controlontrol	AD	Vegetative	Hybrid	surface_total	74
4	SS	2	1	Controlontrol	AD	Vegetative	Hybrid	Non-glandular	73
13	SS	5	1	Controlontrol	AD	Vegetative	Hybrid	surface_total	73
8	SS	3	2	Controlontrol	AD	Vegetative	Hybrid	surface_total	68
10	SS	4	1	Controlontrol	AD	Vegetative	Hybrid	surface_total	68
5	SS	2	2	Controlontrol	AD	Vegetative	Hybrid	Non-glandular	67
17	SS	6	2	Controlontrol	AD	Vegetative	Hybrid	Type_VI	66
7	SS	3	1	Controlontrol	AD	Vegetative	Hybrid	surface_total	66
2	SS	1	2	Controlontrol	AD	Vegetative	Hybrid	surface_total	64
12	SS	4	3	Controlontrol	AD	Vegetative	Hybrid	Non-glandular	62
15	SS	5	3	Controlontrol	AD	Vegetative	Hybrid	Non-glandular	58
3	SS	1	3	Controlontrol	AD	Vegetative	Hybrid	Non-glandular	57
6	SS	2	3	Controlontrol	AD	Vegetative	Hybrid	Non-glandular	55
18	SS	6	3	Controlontrol	AD	Vegetative	Hybrid	Type_VI	53
10	SS	4	1	Controlontrol	AD	Vegetative	Hybrid	Non-glandular	51
14	SS	5	2	Controlontrol	AD	Vegetative	Hybrid	Non-glandular	50
16	SS	6	1	Controlontrol	AD	Vegetative	Hybrid	Type_VI	48
13	SS	5	1	Controlontrol	AD	Vegetative	Hybrid	Non-glandular	47
1	SS	1	1	Controlontrol	AD	Vegetative	Hybrid	Non-glandular	45
9	SS	3	3	Controlontrol	AD	Vegetative	Hybrid	Non-glandular	45
3	SS	1	3	Controlontrol	AD	Vegetative	Hybrid	Type_VI	44
1	SS	1	1	Controlontrol	AD	Vegetative	Hybrid	Type_VI	43
2	SS	1	2	Controlontrol	AD	Vegetative	Hybrid	Non-glandular	43
7	SS	3	1	Controlontrol	AD	Vegetative	Hybrid	Non-glandular	42
8	SS	3	2	Controlontrol	AD	Vegetative	Hybrid	Non-glandular	42
18	SS	6	3	Controlontrol	AD	Vegetative	Hybrid	Non-glandular	41
17	SS	6	2	Controlontrol	AD	Vegetative	Hybrid	Non-glandular	35
11	SS	4	2	Controlontrol	AD	Vegetative	Hybrid	Type_VI	33
15	SS	5	3	Controlontrol	AD	Vegetative	Hybrid	Type_VI	31
9	SS	3	3	Controlontrol	AD	Vegetative	Hybrid	Type_VI	28
16	SS	6	1	Controlontrol	AD	Vegetative	Hybrid	Non-glandular	28
8	SS	3	2	Controlontrol	AD	Vegetative	Hybrid	Type_VI	26
13	SS	5	1	Controlontrol	AD	Vegetative	Hybrid	Type_VI	26
5	SS	2	2	Controlontrol	AD	Vegetative	Hybrid	Type_VI	25
14	SS	5	2	Controlontrol	AD	Vegetative	Hybrid	Type_VI	25
7	SS	3	1	Controlontrol	AD	Vegetative	Hybrid	Type_VI	24
1	SS	1	1	Controlontrol	AB	Vegetative	Hybrid	Type_VI	24
18	SS	6	3	Controlontrol	AB	Vegetative	Hybrid	Type_VI	23
17	SS	6	2	Controlontrol	AB	Vegetative	Hybrid	Type_VI	22
2	SS	1	2	Controlontrol	AD	Vegetative	Hybrid	Type_VI	21
16	SS	6	1	Controlontrol	AB	Vegetative	Hybrid	Type_VI	21
6	SS	2	3	Controlontrol	AD	Vegetative	Hybrid	Type_VI	20
10	SS	4	1	Controlontrol	AD	Vegetative	Hybrid	Type_VI	17
2	SS	1	2	Controlontrol	AB	Vegetative	Hybrid	Type_VI	16
14	SS	5	2	Controlontrol	AB	Vegetative	Hybrid	Type_VI	15
12	SS	4	3	Controlontrol	AD	Vegetative	Hybrid	Type_VI	12
4	SS	2	1	Controlontrol	AB	Vegetative	Hybrid	Type_VI	12
6	SS	2	3	Controlontrol	AB	Vegetative	Hybrid	Type_VI	12
11	SS	4	2	Controlontrol	AB	Vegetative	Hybrid	Type_VI	12
12	SS	4	3	Controlontrol	AB	Vegetative	Hybrid	Type_VI	12
5	SS	2	2	Controlontrol	AB	Vegetative	Hybrid	Type_VI	11
4	SS	2	1	Controlontrol	AD	Vegetative	Hybrid	Type_VI	10
13	SS	5	1	Controlontrol	AB	Vegetative	Hybrid	Type_VI	10
7	SS	3	1	Controlontrol	AB	Vegetative	Hybrid	Type_VI	9
3	SS	1	3	Controlontrol	AB	Vegetative	Hybrid	Type_VI	7
10	SS	4	1	Controlontrol	AB	Vegetative	Hybrid	Type_VI	6
15	SS	5	3	Controlontrol	AB	Vegetative	Hybrid	Type_VI	6
8	SS	3	2	Controlontrol	AB	Vegetative	Hybrid	Type_VI	4
9	SS	3	3	Controlontrol	AB	Vegetative	Hybrid	Type_VI	3
1	Amish	1	1	herbivory	total	Reproductive	OP	Total	514
2	Amish	1	2	herbivory	total	Reproductive	OP	Total	530
3	Amish	1	3	herbivory	total	Reproductive	OP	Total	447
4	Amish	2	1	herbivory	total	Reproductive	OP	Total	426
5	Amish	2	2	herbivory	total	Reproductive	OP	Total	488
6	Amish	2	3	herbivory	total	Reproductive	OP	Total	415
7	Amish	3	1	herbivory	total	Reproductive	OP	Total	462
8	Amish	3	2	herbivory	total	Reproductive	OP	Total	598
9	Amish	3	3	herbivory	total	Reproductive	OP	Total	436
10	Amish	4	1	herbivory	total	Reproductive	OP	Total	451
11	Amish	4	2	herbivory	total	Reproductive	OP	Total	501
12	Amish	4	3	herbivory	total	Reproductive	OP	Total	447
13	Amish	5	1	herbivory	total	Reproductive	OP	Total	463
14	Amish	5	2	herbivory	total	Reproductive	OP	Total	525
15	Amish	5	3	herbivory	total	Reproductive	OP	Total	427
1	BB	1	1	herbivory	total	Reproductive	Hybrid	Total	438
2	BB	1	2	herbivory	total	Reproductive	Hybrid	Total	639
3	BB	1	3	herbivory	total	Reproductive	Hybrid	Total	635
4	BB	2	1	herbivory	total	Reproductive	Hybrid	Total	525
5	BB	2	2	herbivory	total	Reproductive	Hybrid	Total	577
6	BB	2	3	herbivory	total	Reproductive	Hybrid	Total	597
7	BB	3	1	herbivory	total	Reproductive	Hybrid	Total	513
8	BB	3	2	herbivory	total	Reproductive	Hybrid	Total	661
9	BB	3	3	herbivory	total	Reproductive	Hybrid	Total	633
10	BB	4	1	herbivory	total	Reproductive	Hybrid	Total	527
11	BB	4	2	herbivory	total	Reproductive	Hybrid	Total	716
12	BB	4	3	herbivory	total	Reproductive	Hybrid	Total	780
13	BB	5	1	herbivory	total	Reproductive	Hybrid	Total	442
14	BB	5	2	herbivory	total	Reproductive	Hybrid	Total	577
15	BB	5	3	herbivory	total	Reproductive	Hybrid	Total	599
1	Celeb	1	1	herbivory	total	Reproductive	Hybrid	Total	785
2	Celeb	1	2	herbivory	total	Reproductive	Hybrid	Total	882
3	Celeb	1	3	herbivory	total	Reproductive	Hybrid	Total	759
4	Celeb	2	1	herbivory	total	Reproductive	Hybrid	Total	700
5	Celeb	2	2	herbivory	total	Reproductive	Hybrid	Total	731
6	Celeb	2	3	herbivory	total	Reproductive	Hybrid	Total	812
7	Celeb	3	1	herbivory	total	Reproductive	Hybrid	Total	525
8	Celeb	3	2	herbivory	total	Reproductive	Hybrid	Total	658
9	Celeb	3	3	herbivory	total	Reproductive	Hybrid	Total	680
10	Celeb	4	1	herbivory	total	Reproductive	Hybrid	Total	604
11	Celeb	4	2	herbivory	total	Reproductive	Hybrid	Total	690
12	Celeb	4	3	herbivory	total	Reproductive	Hybrid	Total	709
13	Celeb	5	1	herbivory	total	Reproductive	Hybrid	Total	705
14	Celeb	5	2	herbivory	total	Reproductive	Hybrid	Total	656
15	Celeb	5	3	herbivory	total	Reproductive	Hybrid	Total	600
1	NoG	1	1	herbivory	total	Reproductive	OP	Total	448
2	NoG	1	2	herbivory	total	Reproductive	OP	Total	494
3	NoG	1	3	herbivory	total	Reproductive	OP	Total	563
4	NoG	2	1	herbivory	total	Reproductive	OP	Total	503
5	NoG	2	2	herbivory	total	Reproductive	OP	Total	501
6	NoG	2	3	herbivory	total	Reproductive	OP	Total	589
7	NoG	3	1	herbivory	total	Reproductive	OP	Total	626
8	NoG	3	2	herbivory	total	Reproductive	OP	Total	635
9	NoG	3	3	herbivory	total	Reproductive	OP	Total	588
10	NoG	4	1	herbivory	total	Reproductive	OP	Total	445
11	NoG	4	2	herbivory	total	Reproductive	OP	Total	557
12	NoG	4	3	herbivory	total	Reproductive	OP	Total	441
13	NoG	5	1	herbivory	total	Reproductive	OP	Total	394
14	NoG	5	2	herbivory	total	Reproductive	OP	Total	456
15	NoG	5	3	herbivory	total	Reproductive	OP	Total	417
1	SS	1	1	herbivory	total	Reproductive	Hybrid	Total	556
2	SS	1	2	herbivory	total	Reproductive	Hybrid	Total	558
3	SS	1	3	herbivory	total	Reproductive	Hybrid	Total	573
4	SS	2	1	herbivory	total	Reproductive	Hybrid	Total	512
5	SS	2	2	herbivory	total	Reproductive	Hybrid	Total	687
6	SS	2	3	herbivory	total	Reproductive	Hybrid	Total	513
7	SS	3	1	herbivory	total	Reproductive	Hybrid	Total	532
8	SS	3	2	herbivory	total	Reproductive	Hybrid	Total	475
9	SS	3	3	herbivory	total	Reproductive	Hybrid	Total	501
10	SS	4	1	herbivory	total	Reproductive	Hybrid	Total	525
11	SS	4	2	herbivory	total	Reproductive	Hybrid	Total	568
12	SS	4	3	herbivory	total	Reproductive	Hybrid	Total	604
13	SS	5	1	herbivory	total	Reproductive	Hybrid	Total	523
14	SS	5	2	herbivory	total	Reproductive	Hybrid	Total	468
15	SS	5	3	herbivory	total	Reproductive	Hybrid	Total	549
1	Amish	1	1	herbivory	total	Vegetative	OP	Total	287
2	Amish	1	2	herbivory	total	Vegetative	OP	Total	349
3	Amish	1	3	herbivory	total	Vegetative	OP	Total	306
4	Amish	2	1	herbivory	total	Vegetative	OP	Total	332
5	Amish	2	2	herbivory	total	Vegetative	OP	Total	380
6	Amish	2	3	herbivory	total	Vegetative	OP	Total	348
7	Amish	3	1	herbivory	total	Vegetative	OP	Total	304
8	Amish	3	2	herbivory	total	Vegetative	OP	Total	325
9	Amish	3	3	herbivory	total	Vegetative	OP	Total	280
10	Amish	4	1	herbivory	total	Vegetative	OP	Total	270
11	Amish	4	2	herbivory	total	Vegetative	OP	Total	245
12	Amish	4	3	herbivory	total	Vegetative	OP	Total	261
13	Amish	5	1	herbivory	total	Vegetative	OP	Total	343
14	Amish	5	2	herbivory	total	Vegetative	OP	Total	342
15	Amish	5	3	herbivory	total	Vegetative	OP	Total	417
16	Amish	6	1	herbivory	total	Vegetative	OP	Total	285
17	Amish	6	2	herbivory	total	Vegetative	OP	Total	290
18	Amish	6	3	herbivory	total	Vegetative	OP	Total	382
1	BB	1	1	herbivory	total	Vegetative	Hybrid	Total	345
2	BB	1	2	herbivory	total	Vegetative	Hybrid	Total	471
3	BB	1	3	herbivory	total	Vegetative	Hybrid	Total	520
4	BB	2	1	herbivory	total	Vegetative	Hybrid	Total	445
5	BB	2	2	herbivory	total	Vegetative	Hybrid	Total	538
6	BB	2	3	herbivory	total	Vegetative	Hybrid	Total	453
7	BB	3	1	herbivory	total	Vegetative	Hybrid	Total	452
8	BB	3	2	herbivory	total	Vegetative	Hybrid	Total	441
9	BB	3	3	herbivory	total	Vegetative	Hybrid	Total	465
10	BB	4	1	herbivory	total	Vegetative	Hybrid	Total	479
11	BB	4	2	herbivory	total	Vegetative	Hybrid	Total	438
12	BB	4	3	herbivory	total	Vegetative	Hybrid	Total	496
13	BB	5	1	herbivory	total	Vegetative	Hybrid	Total	434
14	BB	5	2	herbivory	total	Vegetative	Hybrid	Total	495
15	BB	5	3	herbivory	total	Vegetative	Hybrid	Total	397
16	BB	6	1	herbivory	total	Vegetative	Hybrid	Total	392
17	BB	6	2	herbivory	total	Vegetative	Hybrid	Total	451
18	BB	6	3	herbivory	total	Vegetative	Hybrid	Total	540
1	Celeb	1	1	herbivory	total	Vegetative	Hybrid	Total	447
2	Celeb	1	2	herbivory	total	Vegetative	Hybrid	Total	401
3	Celeb	1	3	herbivory	total	Vegetative	Hybrid	Total	380
4	Celeb	2	1	herbivory	total	Vegetative	Hybrid	Total	363
5	Celeb	2	2	herbivory	total	Vegetative	Hybrid	Total	379
6	Celeb	2	3	herbivory	total	Vegetative	Hybrid	Total	343
7	Celeb	3	1	herbivory	total	Vegetative	Hybrid	Total	356
8	Celeb	3	2	herbivory	total	Vegetative	Hybrid	Total	386
9	Celeb	3	3	herbivory	total	Vegetative	Hybrid	Total	389
10	Celeb	4	1	herbivory	total	Vegetative	Hybrid	Total	389
11	Celeb	4	2	herbivory	total	Vegetative	Hybrid	Total	376
12	Celeb	4	3	herbivory	total	Vegetative	Hybrid	Total	396
13	Celeb	5	1	herbivory	total	Vegetative	Hybrid	Total	282
14	Celeb	5	2	herbivory	total	Vegetative	Hybrid	Total	205
15	Celeb	5	3	herbivory	total	Vegetative	Hybrid	Total	202
16	Celeb	6	1	herbivory	total	Vegetative	Hybrid	Total	464
17	Celeb	6	2	herbivory	total	Vegetative	Hybrid	Total	409
18	Celeb	6	3	herbivory	total	Vegetative	Hybrid	Total	448
1	NoG	1	1	herbivory	total	Vegetative	OP	Total	266
2	NoG	1	2	herbivory	total	Vegetative	OP	Total	262
3	NoG	1	3	herbivory	total	Vegetative	OP	Total	296
4	NoG	2	1	herbivory	total	Vegetative	OP	Total	295
5	NoG	2	2	herbivory	total	Vegetative	OP	Total	311
6	NoG	2	3	herbivory	total	Vegetative	OP	Total	291
7	NoG	3	1	herbivory	total	Vegetative	OP	Total	219
8	NoG	3	2	herbivory	total	Vegetative	OP	Total	198
9	NoG	3	3	herbivory	total	Vegetative	OP	Total	308
10	NoG	4	1	herbivory	total	Vegetative	OP	Total	294
11	NoG	4	2	herbivory	total	Vegetative	OP	Total	310
12	NoG	4	3	herbivory	total	Vegetative	OP	Total	256
13	NoG	5	1	herbivory	total	Vegetative	OP	Total	360
14	NoG	5	2	herbivory	total	Vegetative	OP	Total	335
15	NoG	5	3	herbivory	total	Vegetative	OP	Total	345
16	NoG	6	1	herbivory	total	Vegetative	OP	Total	256
17	NoG	6	2	herbivory	total	Vegetative	OP	Total	231
18	NoG	6	3	herbivory	total	Vegetative	OP	Total	330
1	SS	1	1	herbivory	total	Vegetative	Hybrid	Total	410
2	SS	1	2	herbivory	total	Vegetative	Hybrid	Total	451
3	SS	1	3	herbivory	total	Vegetative	Hybrid	Total	365
4	SS	2	1	herbivory	total	Vegetative	Hybrid	Total	387
5	SS	2	2	herbivory	total	Vegetative	Hybrid	Total	407
6	SS	2	3	herbivory	total	Vegetative	Hybrid	Total	437
7	SS	3	1	herbivory	total	Vegetative	Hybrid	Total	330
8	SS	3	2	herbivory	total	Vegetative	Hybrid	Total	379
9	SS	3	3	herbivory	total	Vegetative	Hybrid	Total	425
10	SS	4	1	herbivory	total	Vegetative	Hybrid	Total	341
11	SS	4	2	herbivory	total	Vegetative	Hybrid	Total	445
12	SS	4	3	herbivory	total	Vegetative	Hybrid	Total	448
13	SS	5	1	herbivory	total	Vegetative	Hybrid	Total	361
14	SS	5	2	herbivory	total	Vegetative	Hybrid	Total	485
15	SS	5	3	herbivory	total	Vegetative	Hybrid	Total	519
16	SS	6	1	herbivory	total	Vegetative	Hybrid	Total	423
17	SS	6	2	herbivory	total	Vegetative	Hybrid	Total	414
18	SS	6	3	herbivory	total	Vegetative	Hybrid	Total	360
8	Amish	3	2	herbivoryerbivory	AB	Reproductive	OP	surface_total	447
8	Amish	3	2	herbivoryerbivory	AB	Reproductive	OP	Non-glandular	438
2	Amish	1	2	herbivoryerbivory	AB	Reproductive	OP	surface_total	410
14	Amish	5	2	herbivoryerbivory	AB	Reproductive	OP	surface_total	393
2	Amish	1	2	herbivoryerbivory	AB	Reproductive	OP	Non-glandular	390
14	Amish	5	2	herbivoryerbivory	AB	Reproductive	OP	Non-glandular	379
11	Amish	4	2	herbivoryerbivory	AB	Reproductive	OP	surface_total	358
1	Amish	1	1	herbivoryerbivory	AB	Reproductive	OP	surface_total	351
5	Amish	2	2	herbivoryerbivory	AB	Reproductive	OP	surface_total	346
11	Amish	4	2	herbivoryerbivory	AB	Reproductive	OP	Non-glandular	338
1	Amish	1	1	herbivoryerbivory	AB	Reproductive	OP	Non-glandular	336
7	Amish	3	1	herbivoryerbivory	AB	Reproductive	OP	surface_total	331
5	Amish	2	2	herbivoryerbivory	AB	Reproductive	OP	Non-glandular	327
13	Amish	5	1	herbivoryerbivory	AB	Reproductive	OP	surface_total	324
9	Amish	3	3	herbivoryerbivory	AB	Reproductive	OP	surface_total	318
7	Amish	3	1	herbivoryerbivory	AB	Reproductive	OP	Non-glandular	317
10	Amish	4	1	herbivoryerbivory	AB	Reproductive	OP	surface_total	317
9	Amish	3	3	herbivoryerbivory	AB	Reproductive	OP	Non-glandular	313
13	Amish	5	1	herbivoryerbivory	AB	Reproductive	OP	Non-glandular	313
3	Amish	1	3	herbivoryerbivory	AB	Reproductive	OP	surface_total	309
10	Amish	4	1	herbivoryerbivory	AB	Reproductive	OP	Non-glandular	301
4	Amish	2	1	herbivoryerbivory	AB	Reproductive	OP	surface_total	299
15	Amish	5	3	herbivoryerbivory	AB	Reproductive	OP	surface_total	296
4	Amish	2	1	herbivoryerbivory	AB	Reproductive	OP	Non-glandular	295
12	Amish	4	3	herbivoryerbivory	AB	Reproductive	OP	surface_total	292
15	Amish	5	3	herbivoryerbivory	AB	Reproductive	OP	Non-glandular	289
3	Amish	1	3	herbivoryerbivory	AB	Reproductive	OP	Non-glandular	287
12	Amish	4	3	herbivoryerbivory	AB	Reproductive	OP	Non-glandular	282
6	Amish	2	3	herbivoryerbivory	AB	Reproductive	OP	surface_total	278
6	Amish	2	3	herbivoryerbivory	AB	Reproductive	OP	Non-glandular	276
1	Amish	1	1	herbivoryerbivory	AD	Reproductive	OP	surface_total	163
12	Amish	4	3	herbivoryerbivory	AD	Reproductive	OP	surface_total	155
8	Amish	3	2	herbivoryerbivory	AD	Reproductive	OP	surface_total	151
11	Amish	4	2	herbivoryerbivory	AD	Reproductive	OP	surface_total	143
5	Amish	2	2	herbivoryerbivory	AD	Reproductive	OP	surface_total	142
13	Amish	5	1	herbivoryerbivory	AD	Reproductive	OP	surface_total	139
3	Amish	1	3	herbivoryerbivory	AD	Reproductive	OP	surface_total	138
6	Amish	2	3	herbivoryerbivory	AD	Reproductive	OP	surface_total	137
10	Amish	4	1	herbivoryerbivory	AD	Reproductive	OP	surface_total	134
14	Amish	5	2	herbivoryerbivory	AD	Reproductive	OP	surface_total	132
7	Amish	3	1	herbivoryerbivory	AD	Reproductive	OP	surface_total	131
15	Amish	5	3	herbivoryerbivory	AD	Reproductive	OP	surface_total	131
4	Amish	2	1	herbivoryerbivory	AD	Reproductive	OP	surface_total	127
2	Amish	1	2	herbivoryerbivory	AD	Reproductive	OP	surface_total	120
9	Amish	3	3	herbivoryerbivory	AD	Reproductive	OP	surface_total	118
3	Amish	1	3	herbivoryerbivory	AD	Reproductive	OP	Non-glandular	110
12	Amish	4	3	herbivoryerbivory	AD	Reproductive	OP	Non-glandular	107
7	Amish	3	1	herbivoryerbivory	AD	Reproductive	OP	Non-glandular	101
8	Amish	3	2	herbivoryerbivory	AD	Reproductive	OP	Non-glandular	97
15	Amish	5	3	herbivoryerbivory	AD	Reproductive	OP	Non-glandular	93
2	Amish	1	2	herbivoryerbivory	AD	Reproductive	OP	Non-glandular	90
14	Amish	5	2	herbivoryerbivory	AD	Reproductive	OP	Non-glandular	89
1	Amish	1	1	herbivoryerbivory	AD	Reproductive	OP	Non-glandular	88
5	Amish	2	2	herbivoryerbivory	AD	Reproductive	OP	Non-glandular	86
13	Amish	5	1	herbivoryerbivory	AD	Reproductive	OP	Non-glandular	85
6	Amish	2	3	herbivoryerbivory	AD	Reproductive	OP	Non-glandular	84
9	Amish	3	3	herbivoryerbivory	AD	Reproductive	OP	Non-glandular	84
10	Amish	4	1	herbivoryerbivory	AD	Reproductive	OP	Non-glandular	76
4	Amish	2	1	herbivoryerbivory	AD	Reproductive	OP	Non-glandular	73
11	Amish	4	2	herbivoryerbivory	AD	Reproductive	OP	Type_VI	72
1	Amish	1	1	herbivoryerbivory	AD	Reproductive	OP	Type_VI	70
11	Amish	4	2	herbivoryerbivory	AD	Reproductive	OP	Non-glandular	68
10	Amish	4	1	herbivoryerbivory	AD	Reproductive	OP	Type_VI	55
4	Amish	2	1	herbivoryerbivory	AD	Reproductive	OP	Type_VI	53
8	Amish	3	2	herbivoryerbivory	AD	Reproductive	OP	Type_VI	53
6	Amish	2	3	herbivoryerbivory	AD	Reproductive	OP	Type_VI	52
13	Amish	5	1	herbivoryerbivory	AD	Reproductive	OP	Type_VI	51
5	Amish	2	2	herbivoryerbivory	AD	Reproductive	OP	Type_VI	50
12	Amish	4	3	herbivoryerbivory	AD	Reproductive	OP	Type_VI	46
14	Amish	5	2	herbivoryerbivory	AD	Reproductive	OP	Type_VI	41
15	Amish	5	3	herbivoryerbivory	AD	Reproductive	OP	Type_VI	35
9	Amish	3	3	herbivoryerbivory	AD	Reproductive	OP	Type_VI	31
7	Amish	3	1	herbivoryerbivory	AD	Reproductive	OP	Type_VI	29
2	Amish	1	2	herbivoryerbivory	AD	Reproductive	OP	Type_VI	28
3	Amish	1	3	herbivoryerbivory	AD	Reproductive	OP	Type_VI	25
3	Amish	1	3	herbivoryerbivory	AB	Reproductive	OP	Type_VI	22
11	Amish	4	2	herbivoryerbivory	AB	Reproductive	OP	Type_VI	20
2	Amish	1	2	herbivoryerbivory	AB	Reproductive	OP	Type_VI	19
5	Amish	2	2	herbivoryerbivory	AB	Reproductive	OP	Type_VI	19
10	Amish	4	1	herbivoryerbivory	AB	Reproductive	OP	Type_VI	16
1	Amish	1	1	herbivoryerbivory	AB	Reproductive	OP	Type_VI	15
7	Amish	3	1	herbivoryerbivory	AB	Reproductive	OP	Type_VI	14
14	Amish	5	2	herbivoryerbivory	AB	Reproductive	OP	Type_VI	13
13	Amish	5	1	herbivoryerbivory	AB	Reproductive	OP	Type_VI	11
12	Amish	4	3	herbivoryerbivory	AB	Reproductive	OP	Type_VI	10
8	Amish	3	2	herbivoryerbivory	AB	Reproductive	OP	Type_VI	9
15	Amish	5	3	herbivoryerbivory	AB	Reproductive	OP	Type_VI	7
4	Amish	2	1	herbivoryerbivory	AB	Reproductive	OP	Type_VI	4
9	Amish	3	3	herbivoryerbivory	AB	Reproductive	OP	Type_VI	4
6	Amish	2	3	herbivoryerbivory	AB	Reproductive	OP	Type_VI	2
12	BB	4	3	herbivoryerbivory	AB	Reproductive	Hybrid	surface_total	509
12	BB	4	3	herbivoryerbivory	AB	Reproductive	Hybrid	Non-glandular	502
11	BB	4	2	herbivoryerbivory	AB	Reproductive	Hybrid	surface_total	461
9	BB	3	3	herbivoryerbivory	AB	Reproductive	Hybrid	surface_total	444
11	BB	4	2	herbivoryerbivory	AB	Reproductive	Hybrid	Non-glandular	443
10	BB	4	1	herbivoryerbivory	AB	Reproductive	Hybrid	surface_total	433
2	BB	1	2	herbivoryerbivory	AB	Reproductive	Hybrid	surface_total	432
9	BB	3	3	herbivoryerbivory	AB	Reproductive	Hybrid	Non-glandular	431
8	BB	3	2	herbivoryerbivory	AB	Reproductive	Hybrid	surface_total	424
6	BB	2	3	herbivoryerbivory	AB	Reproductive	Hybrid	surface_total	416
10	BB	4	1	herbivoryerbivory	AB	Reproductive	Hybrid	Non-glandular	415
8	BB	3	2	herbivoryerbivory	AB	Reproductive	Hybrid	Non-glandular	409
3	BB	1	3	herbivoryerbivory	AB	Reproductive	Hybrid	surface_total	408
2	BB	1	2	herbivoryerbivory	AB	Reproductive	Hybrid	Non-glandular	407
6	BB	2	3	herbivoryerbivory	AB	Reproductive	Hybrid	Non-glandular	401
3	BB	1	3	herbivoryerbivory	AB	Reproductive	Hybrid	Non-glandular	385
15	BB	5	3	herbivoryerbivory	AB	Reproductive	Hybrid	surface_total	384
4	BB	2	1	herbivoryerbivory	AB	Reproductive	Hybrid	surface_total	382
5	BB	2	2	herbivoryerbivory	AB	Reproductive	Hybrid	surface_total	379
4	BB	2	1	herbivoryerbivory	AB	Reproductive	Hybrid	Non-glandular	373
5	BB	2	2	herbivoryerbivory	AB	Reproductive	Hybrid	Non-glandular	372
7	BB	3	1	herbivoryerbivory	AB	Reproductive	Hybrid	surface_total	369
15	BB	5	3	herbivoryerbivory	AB	Reproductive	Hybrid	Non-glandular	362
7	BB	3	1	herbivoryerbivory	AB	Reproductive	Hybrid	Non-glandular	357
14	BB	5	2	herbivoryerbivory	AB	Reproductive	Hybrid	surface_total	354
14	BB	5	2	herbivoryerbivory	AB	Reproductive	Hybrid	Non-glandular	331
13	BB	5	1	herbivoryerbivory	AB	Reproductive	Hybrid	surface_total	310
1	BB	1	1	herbivoryerbivory	AB	Reproductive	Hybrid	surface_total	295
13	BB	5	1	herbivoryerbivory	AB	Reproductive	Hybrid	Non-glandular	289
1	BB	1	1	herbivoryerbivory	AB	Reproductive	Hybrid	Non-glandular	280
12	BB	4	3	herbivoryerbivory	AD	Reproductive	Hybrid	surface_total	271
11	BB	4	2	herbivoryerbivory	AD	Reproductive	Hybrid	surface_total	255
8	BB	3	2	herbivoryerbivory	AD	Reproductive	Hybrid	surface_total	237
3	BB	1	3	herbivoryerbivory	AD	Reproductive	Hybrid	surface_total	227
14	BB	5	2	herbivoryerbivory	AD	Reproductive	Hybrid	surface_total	223
15	BB	5	3	herbivoryerbivory	AD	Reproductive	Hybrid	surface_total	215
2	BB	1	2	herbivoryerbivory	AD	Reproductive	Hybrid	surface_total	207
5	BB	2	2	herbivoryerbivory	AD	Reproductive	Hybrid	surface_total	198
9	BB	3	3	herbivoryerbivory	AD	Reproductive	Hybrid	surface_total	189
12	BB	4	3	herbivoryerbivory	AD	Reproductive	Hybrid	Non-glandular	184
6	BB	2	3	herbivoryerbivory	AD	Reproductive	Hybrid	surface_total	181
5	BB	2	2	herbivoryerbivory	AD	Reproductive	Hybrid	Non-glandular	147
7	BB	3	1	herbivoryerbivory	AD	Reproductive	Hybrid	surface_total	144
1	BB	1	1	herbivoryerbivory	AD	Reproductive	Hybrid	surface_total	143
4	BB	2	1	herbivoryerbivory	AD	Reproductive	Hybrid	surface_total	143
11	BB	4	2	herbivoryerbivory	AD	Reproductive	Hybrid	Type_VI	140
13	BB	5	1	herbivoryerbivory	AD	Reproductive	Hybrid	surface_total	132
8	BB	3	2	herbivoryerbivory	AD	Reproductive	Hybrid	Non-glandular	123
14	BB	5	2	herbivoryerbivory	AD	Reproductive	Hybrid	Non-glandular	121
15	BB	5	3	herbivoryerbivory	AD	Reproductive	Hybrid	Non-glandular	121
3	BB	1	3	herbivoryerbivory	AD	Reproductive	Hybrid	Type_VI	118
8	BB	3	2	herbivoryerbivory	AD	Reproductive	Hybrid	Type_VI	112
6	BB	2	3	herbivoryerbivory	AD	Reproductive	Hybrid	Non-glandular	112
11	BB	4	2	herbivoryerbivory	AD	Reproductive	Hybrid	Non-glandular	111
3	BB	1	3	herbivoryerbivory	AD	Reproductive	Hybrid	Non-glandular	107
4	BB	2	1	herbivoryerbivory	AD	Reproductive	Hybrid	Non-glandular	106
2	BB	1	2	herbivoryerbivory	AD	Reproductive	Hybrid	Type_VI	102
2	BB	1	2	herbivoryerbivory	AD	Reproductive	Hybrid	Non-glandular	101
14	BB	5	2	herbivoryerbivory	AD	Reproductive	Hybrid	Type_VI	99
9	BB	3	3	herbivoryerbivory	AD	Reproductive	Hybrid	Non-glandular	99
10	BB	4	1	herbivoryerbivory	AD	Reproductive	Hybrid	surface_total	94
15	BB	5	3	herbivoryerbivory	AD	Reproductive	Hybrid	Type_VI	90
7	BB	3	1	herbivoryerbivory	AD	Reproductive	Hybrid	Non-glandular	89
9	BB	3	3	herbivoryerbivory	AD	Reproductive	Hybrid	Type_VI	86
12	BB	4	3	herbivoryerbivory	AD	Reproductive	Hybrid	Type_VI	80
13	BB	5	1	herbivoryerbivory	AD	Reproductive	Hybrid	Non-glandular	74
1	BB	1	1	herbivoryerbivory	AD	Reproductive	Hybrid	Type_VI	71
6	BB	2	3	herbivoryerbivory	AD	Reproductive	Hybrid	Type_VI	67
1	BB	1	1	herbivoryerbivory	AD	Reproductive	Hybrid	Non-glandular	67
10	BB	4	1	herbivoryerbivory	AD	Reproductive	Hybrid	Type_VI	63
13	BB	5	1	herbivoryerbivory	AD	Reproductive	Hybrid	Type_VI	55
5	BB	2	2	herbivoryerbivory	AD	Reproductive	Hybrid	Type_VI	51
7	BB	3	1	herbivoryerbivory	AD	Reproductive	Hybrid	Type_VI	51
4	BB	2	1	herbivoryerbivory	AD	Reproductive	Hybrid	Type_VI	33
10	BB	4	1	herbivoryerbivory	AD	Reproductive	Hybrid	Non-glandular	28
2	BB	1	2	herbivoryerbivory	AB	Reproductive	Hybrid	Type_VI	25
3	BB	1	3	herbivoryerbivory	AB	Reproductive	Hybrid	Type_VI	23
14	BB	5	2	herbivoryerbivory	AB	Reproductive	Hybrid	Type_VI	21
15	BB	5	3	herbivoryerbivory	AB	Reproductive	Hybrid	Type_VI	21
13	BB	5	1	herbivoryerbivory	AB	Reproductive	Hybrid	Type_VI	19
11	BB	4	2	herbivoryerbivory	AB	Reproductive	Hybrid	Type_VI	18
10	BB	4	1	herbivoryerbivory	AB	Reproductive	Hybrid	Type_VI	17
1	BB	1	1	herbivoryerbivory	AB	Reproductive	Hybrid	Type_VI	15
6	BB	2	3	herbivoryerbivory	AB	Reproductive	Hybrid	Type_VI	15
8	BB	3	2	herbivoryerbivory	AB	Reproductive	Hybrid	Type_VI	15
9	BB	3	3	herbivoryerbivory	AB	Reproductive	Hybrid	Type_VI	13
7	BB	3	1	herbivoryerbivory	AB	Reproductive	Hybrid	Type_VI	12
4	BB	2	1	herbivoryerbivory	AB	Reproductive	Hybrid	Type_VI	9
5	BB	2	2	herbivoryerbivory	AB	Reproductive	Hybrid	Type_VI	7
12	BB	4	3	herbivoryerbivory	AB	Reproductive	Hybrid	Type_VI	7
2	Celeb	1	2	herbivoryerbivory	AB	Reproductive	Hybrid	surface_total	587
2	Celeb	1	2	herbivoryerbivory	AB	Reproductive	Hybrid	Non-glandular	572
6	Celeb	2	3	herbivoryerbivory	AB	Reproductive	Hybrid	surface_total	514
3	Celeb	1	3	herbivoryerbivory	AB	Reproductive	Hybrid	surface_total	507
3	Celeb	1	3	herbivoryerbivory	AB	Reproductive	Hybrid	Non-glandular	503
6	Celeb	2	3	herbivoryerbivory	AB	Reproductive	Hybrid	Non-glandular	503
1	Celeb	1	1	herbivoryerbivory	AB	Reproductive	Hybrid	surface_total	490
1	Celeb	1	1	herbivoryerbivory	AB	Reproductive	Hybrid	Non-glandular	482
12	Celeb	4	3	herbivoryerbivory	AB	Reproductive	Hybrid	surface_total	482
5	Celeb	2	2	herbivoryerbivory	AB	Reproductive	Hybrid	surface_total	481
13	Celeb	5	1	herbivoryerbivory	AB	Reproductive	Hybrid	surface_total	478
5	Celeb	2	2	herbivoryerbivory	AB	Reproductive	Hybrid	Non-glandular	475
12	Celeb	4	3	herbivoryerbivory	AB	Reproductive	Hybrid	Non-glandular	472
13	Celeb	5	1	herbivoryerbivory	AB	Reproductive	Hybrid	Non-glandular	468
11	Celeb	4	2	herbivoryerbivory	AB	Reproductive	Hybrid	surface_total	467
11	Celeb	4	2	herbivoryerbivory	AB	Reproductive	Hybrid	Non-glandular	456
4	Celeb	2	1	herbivoryerbivory	AB	Reproductive	Hybrid	surface_total	431
8	Celeb	3	2	herbivoryerbivory	AB	Reproductive	Hybrid	surface_total	429
8	Celeb	3	2	herbivoryerbivory	AB	Reproductive	Hybrid	Non-glandular	422
4	Celeb	2	1	herbivoryerbivory	AB	Reproductive	Hybrid	Non-glandular	418
9	Celeb	3	3	herbivoryerbivory	AB	Reproductive	Hybrid	surface_total	409
10	Celeb	4	1	herbivoryerbivory	AB	Reproductive	Hybrid	surface_total	409
14	Celeb	5	2	herbivoryerbivory	AB	Reproductive	Hybrid	surface_total	406
9	Celeb	3	3	herbivoryerbivory	AB	Reproductive	Hybrid	Non-glandular	404
14	Celeb	5	2	herbivoryerbivory	AB	Reproductive	Hybrid	Non-glandular	399
10	Celeb	4	1	herbivoryerbivory	AB	Reproductive	Hybrid	Non-glandular	398
7	Celeb	3	1	herbivoryerbivory	AB	Reproductive	Hybrid	surface_total	350
7	Celeb	3	1	herbivoryerbivory	AB	Reproductive	Hybrid	Non-glandular	344
15	Celeb	5	3	herbivoryerbivory	AB	Reproductive	Hybrid	surface_total	342
15	Celeb	5	3	herbivoryerbivory	AB	Reproductive	Hybrid	Non-glandular	335
6	Celeb	2	3	herbivoryerbivory	AD	Reproductive	Hybrid	surface_total	298
1	Celeb	1	1	herbivoryerbivory	AD	Reproductive	Hybrid	surface_total	295
2	Celeb	1	2	herbivoryerbivory	AD	Reproductive	Hybrid	surface_total	295
9	Celeb	3	3	herbivoryerbivory	AD	Reproductive	Hybrid	surface_total	271
4	Celeb	2	1	herbivoryerbivory	AD	Reproductive	Hybrid	surface_total	269
15	Celeb	5	3	herbivoryerbivory	AD	Reproductive	Hybrid	surface_total	258
3	Celeb	1	3	herbivoryerbivory	AD	Reproductive	Hybrid	surface_total	252
5	Celeb	2	2	herbivoryerbivory	AD	Reproductive	Hybrid	surface_total	250
14	Celeb	5	2	herbivoryerbivory	AD	Reproductive	Hybrid	surface_total	250
8	Celeb	3	2	herbivoryerbivory	AD	Reproductive	Hybrid	surface_total	229
12	Celeb	4	3	herbivoryerbivory	AD	Reproductive	Hybrid	surface_total	227
13	Celeb	5	1	herbivoryerbivory	AD	Reproductive	Hybrid	surface_total	227
11	Celeb	4	2	herbivoryerbivory	AD	Reproductive	Hybrid	surface_total	223
6	Celeb	2	3	herbivoryerbivory	AD	Reproductive	Hybrid	Non-glandular	220
2	Celeb	1	2	herbivoryerbivory	AD	Reproductive	Hybrid	Non-glandular	209
10	Celeb	4	1	herbivoryerbivory	AD	Reproductive	Hybrid	surface_total	195
11	Celeb	4	2	herbivoryerbivory	AD	Reproductive	Hybrid	Non-glandular	190
12	Celeb	4	3	herbivoryerbivory	AD	Reproductive	Hybrid	Non-glandular	188
15	Celeb	5	3	herbivoryerbivory	AD	Reproductive	Hybrid	Non-glandular	187
1	Celeb	1	1	herbivoryerbivory	AD	Reproductive	Hybrid	Non-glandular	185
3	Celeb	1	3	herbivoryerbivory	AD	Reproductive	Hybrid	Non-glandular	180
14	Celeb	5	2	herbivoryerbivory	AD	Reproductive	Hybrid	Non-glandular	179
7	Celeb	3	1	herbivoryerbivory	AD	Reproductive	Hybrid	surface_total	175
5	Celeb	2	2	herbivoryerbivory	AD	Reproductive	Hybrid	Non-glandular	173
4	Celeb	2	1	herbivoryerbivory	AD	Reproductive	Hybrid	Non-glandular	165
9	Celeb	3	3	herbivoryerbivory	AD	Reproductive	Hybrid	Non-glandular	165
13	Celeb	5	1	herbivoryerbivory	AD	Reproductive	Hybrid	Non-glandular	153
8	Celeb	3	2	herbivoryerbivory	AD	Reproductive	Hybrid	Non-glandular	148
10	Celeb	4	1	herbivoryerbivory	AD	Reproductive	Hybrid	Non-glandular	137
7	Celeb	3	1	herbivoryerbivory	AD	Reproductive	Hybrid	Non-glandular	129
1	Celeb	1	1	herbivoryerbivory	AD	Reproductive	Hybrid	Type_VI	106
4	Celeb	2	1	herbivoryerbivory	AD	Reproductive	Hybrid	Type_VI	96
9	Celeb	3	3	herbivoryerbivory	AD	Reproductive	Hybrid	Type_VI	95
2	Celeb	1	2	herbivoryerbivory	AD	Reproductive	Hybrid	Type_VI	80
8	Celeb	3	2	herbivoryerbivory	AD	Reproductive	Hybrid	Type_VI	80
6	Celeb	2	3	herbivoryerbivory	AD	Reproductive	Hybrid	Type_VI	73
5	Celeb	2	2	herbivoryerbivory	AD	Reproductive	Hybrid	Type_VI	71
13	Celeb	5	1	herbivoryerbivory	AD	Reproductive	Hybrid	Type_VI	71
3	Celeb	1	3	herbivoryerbivory	AD	Reproductive	Hybrid	Type_VI	70
14	Celeb	5	2	herbivoryerbivory	AD	Reproductive	Hybrid	Type_VI	67
15	Celeb	5	3	herbivoryerbivory	AD	Reproductive	Hybrid	Type_VI	67
10	Celeb	4	1	herbivoryerbivory	AD	Reproductive	Hybrid	Type_VI	50
7	Celeb	3	1	herbivoryerbivory	AD	Reproductive	Hybrid	Type_VI	45
12	Celeb	4	3	herbivoryerbivory	AD	Reproductive	Hybrid	Type_VI	35
11	Celeb	4	2	herbivoryerbivory	AD	Reproductive	Hybrid	Type_VI	29
2	Celeb	1	2	herbivoryerbivory	AB	Reproductive	Hybrid	Type_VI	15
4	Celeb	2	1	herbivoryerbivory	AB	Reproductive	Hybrid	Type_VI	13
6	Celeb	2	3	herbivoryerbivory	AB	Reproductive	Hybrid	Type_VI	11
10	Celeb	4	1	herbivoryerbivory	AB	Reproductive	Hybrid	Type_VI	11
11	Celeb	4	2	herbivoryerbivory	AB	Reproductive	Hybrid	Type_VI	11
12	Celeb	4	3	herbivoryerbivory	AB	Reproductive	Hybrid	Type_VI	10
13	Celeb	5	1	herbivoryerbivory	AB	Reproductive	Hybrid	Type_VI	10
1	Celeb	1	1	herbivoryerbivory	AB	Reproductive	Hybrid	Type_VI	8
8	Celeb	3	2	herbivoryerbivory	AB	Reproductive	Hybrid	Type_VI	7
14	Celeb	5	2	herbivoryerbivory	AB	Reproductive	Hybrid	Type_VI	7
15	Celeb	5	3	herbivoryerbivory	AB	Reproductive	Hybrid	Type_VI	7
5	Celeb	2	2	herbivoryerbivory	AB	Reproductive	Hybrid	Type_VI	6
7	Celeb	3	1	herbivoryerbivory	AB	Reproductive	Hybrid	Type_VI	6
9	Celeb	3	3	herbivoryerbivory	AB	Reproductive	Hybrid	Type_VI	5
3	Celeb	1	3	herbivoryerbivory	AB	Reproductive	Hybrid	Type_VI	4
9	NoG	3	3	herbivoryerbivory	AB	Reproductive	OP	surface_total	422
6	NoG	2	3	herbivoryerbivory	AB	Reproductive	OP	surface_total	417
8	NoG	3	2	herbivoryerbivory	AB	Reproductive	OP	surface_total	410
9	NoG	3	3	herbivoryerbivory	AB	Reproductive	OP	Non-glandular	404
3	NoG	1	3	herbivoryerbivory	AB	Reproductive	OP	surface_total	402
6	NoG	2	3	herbivoryerbivory	AB	Reproductive	OP	Non-glandular	401
3	NoG	1	3	herbivoryerbivory	AB	Reproductive	OP	Non-glandular	397
8	NoG	3	2	herbivoryerbivory	AB	Reproductive	OP	Non-glandular	390
11	NoG	4	2	herbivoryerbivory	AB	Reproductive	OP	surface_total	377
7	NoG	3	1	herbivoryerbivory	AB	Reproductive	OP	surface_total	371
11	NoG	4	2	herbivoryerbivory	AB	Reproductive	OP	Non-glandular	361
7	NoG	3	1	herbivoryerbivory	AB	Reproductive	OP	Non-glandular	354
4	NoG	2	1	herbivoryerbivory	AB	Reproductive	OP	surface_total	351
1	NoG	1	1	herbivoryerbivory	AB	Reproductive	OP	surface_total	343
4	NoG	2	1	herbivoryerbivory	AB	Reproductive	OP	Non-glandular	340
10	NoG	4	1	herbivoryerbivory	AB	Reproductive	OP	surface_total	335
1	NoG	1	1	herbivoryerbivory	AB	Reproductive	OP	Non-glandular	330
15	NoG	5	3	herbivoryerbivory	AB	Reproductive	OP	surface_total	330
5	NoG	2	2	herbivoryerbivory	AB	Reproductive	OP	surface_total	322
15	NoG	5	3	herbivoryerbivory	AB	Reproductive	OP	Non-glandular	313
14	NoG	5	2	herbivoryerbivory	AB	Reproductive	OP	surface_total	308
2	NoG	1	2	herbivoryerbivory	AB	Reproductive	OP	surface_total	307
10	NoG	4	1	herbivoryerbivory	AB	Reproductive	OP	Non-glandular	301
12	NoG	4	3	herbivoryerbivory	AB	Reproductive	OP	surface_total	301
5	NoG	2	2	herbivoryerbivory	AB	Reproductive	OP	Non-glandular	300
14	NoG	5	2	herbivoryerbivory	AB	Reproductive	OP	Non-glandular	299
13	NoG	5	1	herbivoryerbivory	AB	Reproductive	OP	surface_total	292
2	NoG	1	2	herbivoryerbivory	AB	Reproductive	OP	Non-glandular	290
12	NoG	4	3	herbivoryerbivory	AB	Reproductive	OP	Non-glandular	290
13	NoG	5	1	herbivoryerbivory	AB	Reproductive	OP	Non-glandular	280
7	NoG	3	1	herbivoryerbivory	AD	Reproductive	OP	surface_total	255
8	NoG	3	2	herbivoryerbivory	AD	Reproductive	OP	surface_total	225
2	NoG	1	2	herbivoryerbivory	AD	Reproductive	OP	surface_total	187
8	NoG	3	2	herbivoryerbivory	AD	Reproductive	OP	Non-glandular	180
11	NoG	4	2	herbivoryerbivory	AD	Reproductive	OP	surface_total	180
5	NoG	2	2	herbivoryerbivory	AD	Reproductive	OP	surface_total	179
6	NoG	2	3	herbivoryerbivory	AD	Reproductive	OP	surface_total	172
9	NoG	3	3	herbivoryerbivory	AD	Reproductive	OP	surface_total	166
3	NoG	1	3	herbivoryerbivory	AD	Reproductive	OP	surface_total	161
4	NoG	2	1	herbivoryerbivory	AD	Reproductive	OP	surface_total	152
7	NoG	3	1	herbivoryerbivory	AD	Reproductive	OP	Type_VI	150
14	NoG	5	2	herbivoryerbivory	AD	Reproductive	OP	surface_total	148
12	NoG	4	3	herbivoryerbivory	AD	Reproductive	OP	surface_total	140
12	NoG	4	3	herbivoryerbivory	AD	Reproductive	OP	Non-glandular	125
3	NoG	1	3	herbivoryerbivory	AD	Reproductive	OP	Non-glandular	114
14	NoG	5	2	herbivoryerbivory	AD	Reproductive	OP	Non-glandular	111
10	NoG	4	1	herbivoryerbivory	AD	Reproductive	OP	surface_total	110
6	NoG	2	3	herbivoryerbivory	AD	Reproductive	OP	Non-glandular	107
1	NoG	1	1	herbivoryerbivory	AD	Reproductive	OP	surface_total	105
2	NoG	1	2	herbivoryerbivory	AD	Reproductive	OP	Non-glandular	104
4	NoG	2	1	herbivoryerbivory	AD	Reproductive	OP	Non-glandular	104
7	NoG	3	1	herbivoryerbivory	AD	Reproductive	OP	Non-glandular	104
13	NoG	5	1	herbivoryerbivory	AD	Reproductive	OP	surface_total	102
11	NoG	4	2	herbivoryerbivory	AD	Reproductive	OP	Non-glandular	101
5	NoG	2	2	herbivoryerbivory	AD	Reproductive	OP	Non-glandular	92
1	NoG	1	1	herbivoryerbivory	AD	Reproductive	OP	Non-glandular	89
5	NoG	2	2	herbivoryerbivory	AD	Reproductive	OP	Type_VI	87
15	NoG	5	3	herbivoryerbivory	AD	Reproductive	OP	surface_total	87
9	NoG	3	3	herbivoryerbivory	AD	Reproductive	OP	Type_VI	85
2	NoG	1	2	herbivoryerbivory	AD	Reproductive	OP	Type_VI	82
9	NoG	3	3	herbivoryerbivory	AD	Reproductive	OP	Non-glandular	78
13	NoG	5	1	herbivoryerbivory	AD	Reproductive	OP	Non-glandular	78
11	NoG	4	2	herbivoryerbivory	AD	Reproductive	OP	Type_VI	75
6	NoG	2	3	herbivoryerbivory	AD	Reproductive	OP	Type_VI	63
10	NoG	4	1	herbivoryerbivory	AD	Reproductive	OP	Type_VI	60
15	NoG	5	3	herbivoryerbivory	AD	Reproductive	OP	Non-glandular	56
4	NoG	2	1	herbivoryerbivory	AD	Reproductive	OP	Type_VI	48
10	NoG	4	1	herbivoryerbivory	AD	Reproductive	OP	Non-glandular	46
8	NoG	3	2	herbivoryerbivory	AD	Reproductive	OP	Type_VI	42
3	NoG	1	3	herbivoryerbivory	AD	Reproductive	OP	Type_VI	38
14	NoG	5	2	herbivoryerbivory	AD	Reproductive	OP	Type_VI	35
10	NoG	4	1	herbivoryerbivory	AB	Reproductive	OP	Type_VI	34
15	NoG	5	3	herbivoryerbivory	AD	Reproductive	OP	Type_VI	30
13	NoG	5	1	herbivoryerbivory	AD	Reproductive	OP	Type_VI	22
5	NoG	2	2	herbivoryerbivory	AB	Reproductive	OP	Type_VI	22
8	NoG	3	2	herbivoryerbivory	AB	Reproductive	OP	Type_VI	20
9	NoG	3	3	herbivoryerbivory	AB	Reproductive	OP	Type_VI	18
2	NoG	1	2	herbivoryerbivory	AB	Reproductive	OP	Type_VI	17
7	NoG	3	1	herbivoryerbivory	AB	Reproductive	OP	Type_VI	17
15	NoG	5	3	herbivoryerbivory	AB	Reproductive	OP	Type_VI	17
1	NoG	1	1	herbivoryerbivory	AD	Reproductive	OP	Type_VI	16
6	NoG	2	3	herbivoryerbivory	AB	Reproductive	OP	Type_VI	16
11	NoG	4	2	herbivoryerbivory	AB	Reproductive	OP	Type_VI	15
1	NoG	1	1	herbivoryerbivory	AB	Reproductive	OP	Type_VI	13
13	NoG	5	1	herbivoryerbivory	AB	Reproductive	OP	Type_VI	12
4	NoG	2	1	herbivoryerbivory	AB	Reproductive	OP	Type_VI	11
12	NoG	4	3	herbivoryerbivory	AB	Reproductive	OP	Type_VI	11
14	NoG	5	2	herbivoryerbivory	AB	Reproductive	OP	Type_VI	9
12	NoG	4	3	herbivoryerbivory	AD	Reproductive	OP	Type_VI	8
3	NoG	1	3	herbivoryerbivory	AB	Reproductive	OP	Type_VI	5
5	SS	2	2	herbivoryerbivory	AB	Reproductive	Hybrid	surface_total	416
12	SS	4	3	herbivoryerbivory	AB	Reproductive	Hybrid	surface_total	409
5	SS	2	2	herbivoryerbivory	AB	Reproductive	Hybrid	Non-glandular	405
12	SS	4	3	herbivoryerbivory	AB	Reproductive	Hybrid	Non-glandular	404
7	SS	3	1	herbivoryerbivory	AB	Reproductive	Hybrid	surface_total	383
3	SS	1	3	herbivoryerbivory	AB	Reproductive	Hybrid	surface_total	373
7	SS	3	1	herbivoryerbivory	AB	Reproductive	Hybrid	Non-glandular	367
3	SS	1	3	herbivoryerbivory	AB	Reproductive	Hybrid	Non-glandular	361
11	SS	4	2	herbivoryerbivory	AB	Reproductive	Hybrid	surface_total	361
1	SS	1	1	herbivoryerbivory	AB	Reproductive	Hybrid	surface_total	356
11	SS	4	2	herbivoryerbivory	AB	Reproductive	Hybrid	Non-glandular	355
1	SS	1	1	herbivoryerbivory	AB	Reproductive	Hybrid	Non-glandular	352
15	SS	5	3	herbivoryerbivory	AB	Reproductive	Hybrid	surface_total	352
13	SS	5	1	herbivoryerbivory	AB	Reproductive	Hybrid	surface_total	346
15	SS	5	3	herbivoryerbivory	AB	Reproductive	Hybrid	Non-glandular	345
10	SS	4	1	herbivoryerbivory	AB	Reproductive	Hybrid	surface_total	344
13	SS	5	1	herbivoryerbivory	AB	Reproductive	Hybrid	Non-glandular	335
10	SS	4	1	herbivoryerbivory	AB	Reproductive	Hybrid	Non-glandular	325
6	SS	2	3	herbivoryerbivory	AB	Reproductive	Hybrid	surface_total	313
2	SS	1	2	herbivoryerbivory	AB	Reproductive	Hybrid	surface_total	312
4	SS	2	1	herbivoryerbivory	AB	Reproductive	Hybrid	surface_total	311
6	SS	2	3	herbivoryerbivory	AB	Reproductive	Hybrid	Non-glandular	309
9	SS	3	3	herbivoryerbivory	AB	Reproductive	Hybrid	surface_total	306
2	SS	1	2	herbivoryerbivory	AB	Reproductive	Hybrid	Non-glandular	305
9	SS	3	3	herbivoryerbivory	AB	Reproductive	Hybrid	Non-glandular	301
4	SS	2	1	herbivoryerbivory	AB	Reproductive	Hybrid	Non-glandular	295
8	SS	3	2	herbivoryerbivory	AB	Reproductive	Hybrid	surface_total	290
8	SS	3	2	herbivoryerbivory	AB	Reproductive	Hybrid	Non-glandular	288
5	SS	2	2	herbivoryerbivory	AD	Reproductive	Hybrid	surface_total	271
2	SS	1	2	herbivoryerbivory	AD	Reproductive	Hybrid	surface_total	246
14	SS	5	2	herbivoryerbivory	AB	Reproductive	Hybrid	surface_total	245
14	SS	5	2	herbivoryerbivory	AB	Reproductive	Hybrid	Non-glandular	240
14	SS	5	2	herbivoryerbivory	AD	Reproductive	Hybrid	surface_total	223
11	SS	4	2	herbivoryerbivory	AD	Reproductive	Hybrid	surface_total	207
5	SS	2	2	herbivoryerbivory	AD	Reproductive	Hybrid	Non-glandular	202
4	SS	2	1	herbivoryerbivory	AD	Reproductive	Hybrid	surface_total	201
1	SS	1	1	herbivoryerbivory	AD	Reproductive	Hybrid	surface_total	200
3	SS	1	3	herbivoryerbivory	AD	Reproductive	Hybrid	surface_total	200
6	SS	2	3	herbivoryerbivory	AD	Reproductive	Hybrid	surface_total	200
15	SS	5	3	herbivoryerbivory	AD	Reproductive	Hybrid	surface_total	197
9	SS	3	3	herbivoryerbivory	AD	Reproductive	Hybrid	surface_total	195
12	SS	4	3	herbivoryerbivory	AD	Reproductive	Hybrid	surface_total	195
2	SS	1	2	herbivoryerbivory	AD	Reproductive	Hybrid	Non-glandular	185
8	SS	3	2	herbivoryerbivory	AD	Reproductive	Hybrid	surface_total	185
1	SS	1	1	herbivoryerbivory	AD	Reproductive	Hybrid	Non-glandular	184
10	SS	4	1	herbivoryerbivory	AD	Reproductive	Hybrid	surface_total	181
13	SS	5	1	herbivoryerbivory	AD	Reproductive	Hybrid	surface_total	177
14	SS	5	2	herbivoryerbivory	AD	Reproductive	Hybrid	Non-glandular	170
10	SS	4	1	herbivoryerbivory	AD	Reproductive	Hybrid	Non-glandular	164
3	SS	1	3	herbivoryerbivory	AD	Reproductive	Hybrid	Non-glandular	162
12	SS	4	3	herbivoryerbivory	AD	Reproductive	Hybrid	Non-glandular	162
8	SS	3	2	herbivoryerbivory	AD	Reproductive	Hybrid	Non-glandular	154
4	SS	2	1	herbivoryerbivory	AD	Reproductive	Hybrid	Non-glandular	152
13	SS	5	1	herbivoryerbivory	AD	Reproductive	Hybrid	Non-glandular	151
15	SS	5	3	herbivoryerbivory	AD	Reproductive	Hybrid	Non-glandular	151
7	SS	3	1	herbivoryerbivory	AD	Reproductive	Hybrid	surface_total	149
11	SS	4	2	herbivoryerbivory	AD	Reproductive	Hybrid	Non-glandular	144
6	SS	2	3	herbivoryerbivory	AD	Reproductive	Hybrid	Non-glandular	143
9	SS	3	3	herbivoryerbivory	AD	Reproductive	Hybrid	Non-glandular	129
7	SS	3	1	herbivoryerbivory	AD	Reproductive	Hybrid	Non-glandular	114
5	SS	2	2	herbivoryerbivory	AD	Reproductive	Hybrid	Type_VI	67
9	SS	3	3	herbivoryerbivory	AD	Reproductive	Hybrid	Type_VI	61
2	SS	1	2	herbivoryerbivory	AD	Reproductive	Hybrid	Type_VI	59
11	SS	4	2	herbivoryerbivory	AD	Reproductive	Hybrid	Type_VI	58
6	SS	2	3	herbivoryerbivory	AD	Reproductive	Hybrid	Type_VI	52
14	SS	5	2	herbivoryerbivory	AD	Reproductive	Hybrid	Type_VI	51
4	SS	2	1	herbivoryerbivory	AD	Reproductive	Hybrid	Type_VI	47
15	SS	5	3	herbivoryerbivory	AD	Reproductive	Hybrid	Type_VI	43
3	SS	1	3	herbivoryerbivory	AD	Reproductive	Hybrid	Type_VI	35
7	SS	3	1	herbivoryerbivory	AD	Reproductive	Hybrid	Type_VI	34
12	SS	4	3	herbivoryerbivory	AD	Reproductive	Hybrid	Type_VI	31
8	SS	3	2	herbivoryerbivory	AD	Reproductive	Hybrid	Type_VI	28
13	SS	5	1	herbivoryerbivory	AD	Reproductive	Hybrid	Type_VI	25
10	SS	4	1	herbivoryerbivory	AB	Reproductive	Hybrid	Type_VI	19
7	SS	3	1	herbivoryerbivory	AB	Reproductive	Hybrid	Type_VI	16
1	SS	1	1	herbivoryerbivory	AD	Reproductive	Hybrid	Type_VI	15
10	SS	4	1	herbivoryerbivory	AD	Reproductive	Hybrid	Type_VI	15
4	SS	2	1	herbivoryerbivory	AB	Reproductive	Hybrid	Type_VI	15
3	SS	1	3	herbivoryerbivory	AB	Reproductive	Hybrid	Type_VI	12
5	SS	2	2	herbivoryerbivory	AB	Reproductive	Hybrid	Type_VI	11
13	SS	5	1	herbivoryerbivory	AB	Reproductive	Hybrid	Type_VI	11
2	SS	1	2	herbivoryerbivory	AB	Reproductive	Hybrid	Type_VI	7
15	SS	5	3	herbivoryerbivory	AB	Reproductive	Hybrid	Type_VI	7
11	SS	4	2	herbivoryerbivory	AB	Reproductive	Hybrid	Type_VI	6
9	SS	3	3	herbivoryerbivory	AB	Reproductive	Hybrid	Type_VI	5
12	SS	4	3	herbivoryerbivory	AB	Reproductive	Hybrid	Type_VI	5
14	SS	5	2	herbivoryerbivory	AB	Reproductive	Hybrid	Type_VI	5
1	SS	1	1	herbivoryerbivory	AB	Reproductive	Hybrid	Type_VI	4
6	SS	2	3	herbivoryerbivory	AB	Reproductive	Hybrid	Type_VI	4
8	SS	3	2	herbivoryerbivory	AB	Reproductive	Hybrid	Type_VI	2
15	Amish	5	3	herbivoryerbivory	AB	Vegetative	OP	surface_total	325
15	Amish	5	3	herbivoryerbivory	AB	Vegetative	OP	Non-glandular	315
18	Amish	6	3	herbivoryerbivory	AB	Vegetative	OP	surface_total	283
2	Amish	1	2	herbivoryerbivory	AB	Vegetative	OP	surface_total	278
18	Amish	6	3	herbivoryerbivory	AB	Vegetative	OP	Non-glandular	273
14	Amish	5	2	herbivoryerbivory	AB	Vegetative	OP	surface_total	271
2	Amish	1	2	herbivoryerbivory	AB	Vegetative	OP	Non-glandular	264
14	Amish	5	2	herbivoryerbivory	AB	Vegetative	OP	Non-glandular	261
5	Amish	2	2	herbivoryerbivory	AB	Vegetative	OP	surface_total	260
6	Amish	2	3	herbivoryerbivory	AB	Vegetative	OP	surface_total	254
5	Amish	2	2	herbivoryerbivory	AB	Vegetative	OP	Non-glandular	252
4	Amish	2	1	herbivoryerbivory	AB	Vegetative	OP	surface_total	245
7	Amish	3	1	herbivoryerbivory	AB	Vegetative	OP	surface_total	239
8	Amish	3	2	herbivoryerbivory	AB	Vegetative	OP	surface_total	236
4	Amish	2	1	herbivoryerbivory	AB	Vegetative	OP	Non-glandular	235
6	Amish	2	3	herbivoryerbivory	AB	Vegetative	OP	Non-glandular	235
8	Amish	3	2	herbivoryerbivory	AB	Vegetative	OP	Non-glandular	234
7	Amish	3	1	herbivoryerbivory	AB	Vegetative	OP	Non-glandular	232
3	Amish	1	3	herbivoryerbivory	AB	Vegetative	OP	surface_total	222
13	Amish	5	1	herbivoryerbivory	AB	Vegetative	OP	surface_total	216
13	Amish	5	1	herbivoryerbivory	AB	Vegetative	OP	Non-glandular	213
1	Amish	1	1	herbivoryerbivory	AB	Vegetative	OP	surface_total	212
3	Amish	1	3	herbivoryerbivory	AB	Vegetative	OP	Non-glandular	207
1	Amish	1	1	herbivoryerbivory	AB	Vegetative	OP	Non-glandular	204
12	Amish	4	3	herbivoryerbivory	AB	Vegetative	OP	surface_total	203
16	Amish	6	1	herbivoryerbivory	AB	Vegetative	OP	surface_total	195
16	Amish	6	1	herbivoryerbivory	AB	Vegetative	OP	Non-glandular	193
12	Amish	4	3	herbivoryerbivory	AB	Vegetative	OP	Non-glandular	191
10	Amish	4	1	herbivoryerbivory	AB	Vegetative	OP	surface_total	188
17	Amish	6	2	herbivoryerbivory	AB	Vegetative	OP	surface_total	184
11	Amish	4	2	herbivoryerbivory	AB	Vegetative	OP	surface_total	175
17	Amish	6	2	herbivoryerbivory	AB	Vegetative	OP	Non-glandular	172
9	Amish	3	3	herbivoryerbivory	AB	Vegetative	OP	surface_total	172
10	Amish	4	1	herbivoryerbivory	AB	Vegetative	OP	Non-glandular	171
9	Amish	3	3	herbivoryerbivory	AB	Vegetative	OP	Non-glandular	169
11	Amish	4	2	herbivoryerbivory	AB	Vegetative	OP	Non-glandular	163
13	Amish	5	1	herbivoryerbivory	AD	Vegetative	OP	surface_total	127
5	Amish	2	2	herbivoryerbivory	AD	Vegetative	OP	surface_total	120
9	Amish	3	3	herbivoryerbivory	AD	Vegetative	OP	surface_total	108
17	Amish	6	2	herbivoryerbivory	AD	Vegetative	OP	surface_total	106
18	Amish	6	3	herbivoryerbivory	AD	Vegetative	OP	surface_total	99
6	Amish	2	3	herbivoryerbivory	AD	Vegetative	OP	surface_total	94
15	Amish	5	3	herbivoryerbivory	AD	Vegetative	OP	surface_total	92
16	Amish	6	1	herbivoryerbivory	AD	Vegetative	OP	surface_total	90
8	Amish	3	2	herbivoryerbivory	AD	Vegetative	OP	surface_total	89
4	Amish	2	1	herbivoryerbivory	AD	Vegetative	OP	surface_total	87
3	Amish	1	3	herbivoryerbivory	AD	Vegetative	OP	surface_total	84
13	Amish	5	1	herbivoryerbivory	AD	Vegetative	OP	Type_VI	82
10	Amish	4	1	herbivoryerbivory	AD	Vegetative	OP	surface_total	82
5	Amish	2	2	herbivoryerbivory	AD	Vegetative	OP	Type_VI	80
1	Amish	1	1	herbivoryerbivory	AD	Vegetative	OP	surface_total	75
17	Amish	6	2	herbivoryerbivory	AD	Vegetative	OP	Type_VI	74
2	Amish	1	2	herbivoryerbivory	AD	Vegetative	OP	surface_total	71
14	Amish	5	2	herbivoryerbivory	AD	Vegetative	OP	surface_total	71
11	Amish	4	2	herbivoryerbivory	AD	Vegetative	OP	surface_total	70
9	Amish	3	3	herbivoryerbivory	AD	Vegetative	OP	Non-glandular	69
7	Amish	3	1	herbivoryerbivory	AD	Vegetative	OP	surface_total	65
8	Amish	3	2	herbivoryerbivory	AD	Vegetative	OP	Type_VI	59
1	Amish	1	1	herbivoryerbivory	AD	Vegetative	OP	Type_VI	58
12	Amish	4	3	herbivoryerbivory	AD	Vegetative	OP	surface_total	58
4	Amish	2	1	herbivoryerbivory	AD	Vegetative	OP	Type_VI	57
16	Amish	6	1	herbivoryerbivory	AD	Vegetative	OP	Non-glandular	54
2	Amish	1	2	herbivoryerbivory	AD	Vegetative	OP	Type_VI	53
6	Amish	2	3	herbivoryerbivory	AD	Vegetative	OP	Type_VI	53
18	Amish	6	3	herbivoryerbivory	AD	Vegetative	OP	Non-glandular	53
10	Amish	4	1	herbivoryerbivory	AD	Vegetative	OP	Type_VI	49
3	Amish	1	3	herbivoryerbivory	AD	Vegetative	OP	Type_VI	48
15	Amish	5	3	herbivoryerbivory	AD	Vegetative	OP	Non-glandular	47
18	Amish	6	3	herbivoryerbivory	AD	Vegetative	OP	Type_VI	46
13	Amish	5	1	herbivoryerbivory	AD	Vegetative	OP	Non-glandular	45
15	Amish	5	3	herbivoryerbivory	AD	Vegetative	OP	Type_VI	41
6	Amish	2	3	herbivoryerbivory	AD	Vegetative	OP	Non-glandular	41
14	Amish	5	2	herbivoryerbivory	AD	Vegetative	OP	Non-glandular	41
5	Amish	2	2	herbivoryerbivory	AD	Vegetative	OP	Non-glandular	40
9	Amish	3	3	herbivoryerbivory	AD	Vegetative	OP	Type_VI	39
3	Amish	1	3	herbivoryerbivory	AD	Vegetative	OP	Non-glandular	36
7	Amish	3	1	herbivoryerbivory	AD	Vegetative	OP	Non-glandular	36
11	Amish	4	2	herbivoryerbivory	AD	Vegetative	OP	Type_VI	35
11	Amish	4	2	herbivoryerbivory	AD	Vegetative	OP	Non-glandular	35
16	Amish	6	1	herbivoryerbivory	AD	Vegetative	OP	Type_VI	33
10	Amish	4	1	herbivoryerbivory	AD	Vegetative	OP	Non-glandular	33
17	Amish	6	2	herbivoryerbivory	AD	Vegetative	OP	Non-glandular	32
12	Amish	4	3	herbivoryerbivory	AD	Vegetative	OP	Non-glandular	31
14	Amish	5	2	herbivoryerbivory	AD	Vegetative	OP	Type_VI	30
4	Amish	2	1	herbivoryerbivory	AD	Vegetative	OP	Non-glandular	30
8	Amish	3	2	herbivoryerbivory	AD	Vegetative	OP	Non-glandular	30
7	Amish	3	1	herbivoryerbivory	AD	Vegetative	OP	Type_VI	29
12	Amish	4	3	herbivoryerbivory	AD	Vegetative	OP	Type_VI	27
6	Amish	2	3	herbivoryerbivory	AB	Vegetative	OP	Type_VI	19
2	Amish	1	2	herbivoryerbivory	AD	Vegetative	OP	Non-glandular	18
10	Amish	4	1	herbivoryerbivory	AB	Vegetative	OP	Type_VI	17
1	Amish	1	1	herbivoryerbivory	AD	Vegetative	OP	Non-glandular	17
3	Amish	1	3	herbivoryerbivory	AB	Vegetative	OP	Type_VI	15
2	Amish	1	2	herbivoryerbivory	AB	Vegetative	OP	Type_VI	14
11	Amish	4	2	herbivoryerbivory	AB	Vegetative	OP	Type_VI	12
12	Amish	4	3	herbivoryerbivory	AB	Vegetative	OP	Type_VI	12
17	Amish	6	2	herbivoryerbivory	AB	Vegetative	OP	Type_VI	12
4	Amish	2	1	herbivoryerbivory	AB	Vegetative	OP	Type_VI	10
14	Amish	5	2	herbivoryerbivory	AB	Vegetative	OP	Type_VI	10
15	Amish	5	3	herbivoryerbivory	AB	Vegetative	OP	Type_VI	10
18	Amish	6	3	herbivoryerbivory	AB	Vegetative	OP	Type_VI	10
1	Amish	1	1	herbivoryerbivory	AB	Vegetative	OP	Type_VI	8
5	Amish	2	2	herbivoryerbivory	AB	Vegetative	OP	Type_VI	8
7	Amish	3	1	herbivoryerbivory	AB	Vegetative	OP	Type_VI	7
9	Amish	3	3	herbivoryerbivory	AB	Vegetative	OP	Type_VI	3
13	Amish	5	1	herbivoryerbivory	AB	Vegetative	OP	Type_VI	3
8	Amish	3	2	herbivoryerbivory	AB	Vegetative	OP	Type_VI	2
16	Amish	6	1	herbivoryerbivory	AB	Vegetative	OP	Type_VI	2
3	BB	1	3	herbivoryerbivory	AB	Vegetative	Hybrid	surface_total	402
3	BB	1	3	herbivoryerbivory	AB	Vegetative	Hybrid	Non-glandular	390
18	BB	6	3	herbivoryerbivory	AB	Vegetative	Hybrid	surface_total	384
18	BB	6	3	herbivoryerbivory	AB	Vegetative	Hybrid	Non-glandular	378
5	BB	2	2	herbivoryerbivory	AB	Vegetative	Hybrid	surface_total	378
5	BB	2	2	herbivoryerbivory	AB	Vegetative	Hybrid	Non-glandular	362
17	BB	6	2	herbivoryerbivory	AB	Vegetative	Hybrid	surface_total	354
2	BB	1	2	herbivoryerbivory	AB	Vegetative	Hybrid	surface_total	348
10	BB	4	1	herbivoryerbivory	AB	Vegetative	Hybrid	surface_total	348
14	BB	5	2	herbivoryerbivory	AB	Vegetative	Hybrid	surface_total	347
17	BB	6	2	herbivoryerbivory	AB	Vegetative	Hybrid	Non-glandular	346
10	BB	4	1	herbivoryerbivory	AB	Vegetative	Hybrid	Non-glandular	343
2	BB	1	2	herbivoryerbivory	AB	Vegetative	Hybrid	Non-glandular	340
14	BB	5	2	herbivoryerbivory	AB	Vegetative	Hybrid	Non-glandular	336
12	BB	4	3	herbivoryerbivory	AB	Vegetative	Hybrid	surface_total	329
7	BB	3	1	herbivoryerbivory	AB	Vegetative	Hybrid	surface_total	325
8	BB	3	2	herbivoryerbivory	AB	Vegetative	Hybrid	surface_total	324
8	BB	3	2	herbivoryerbivory	AB	Vegetative	Hybrid	Non-glandular	318
12	BB	4	3	herbivoryerbivory	AB	Vegetative	Hybrid	Non-glandular	315
7	BB	3	1	herbivoryerbivory	AB	Vegetative	Hybrid	Non-glandular	312
11	BB	4	2	herbivoryerbivory	AB	Vegetative	Hybrid	surface_total	311
13	BB	5	1	herbivoryerbivory	AB	Vegetative	Hybrid	surface_total	311
13	BB	5	1	herbivoryerbivory	AB	Vegetative	Hybrid	Non-glandular	306
11	BB	4	2	herbivoryerbivory	AB	Vegetative	Hybrid	Non-glandular	302
9	BB	3	3	herbivoryerbivory	AB	Vegetative	Hybrid	surface_total	299
15	BB	5	3	herbivoryerbivory	AB	Vegetative	Hybrid	surface_total	298
4	BB	2	1	herbivoryerbivory	AB	Vegetative	Hybrid	surface_total	297
15	BB	5	3	herbivoryerbivory	AB	Vegetative	Hybrid	Non-glandular	294
9	BB	3	3	herbivoryerbivory	AB	Vegetative	Hybrid	Non-glandular	292
16	BB	6	1	herbivoryerbivory	AB	Vegetative	Hybrid	surface_total	291
4	BB	2	1	herbivoryerbivory	AB	Vegetative	Hybrid	Non-glandular	288
16	BB	6	1	herbivoryerbivory	AB	Vegetative	Hybrid	Non-glandular	285
6	BB	2	3	herbivoryerbivory	AB	Vegetative	Hybrid	surface_total	270
6	BB	2	3	herbivoryerbivory	AB	Vegetative	Hybrid	Non-glandular	253
1	BB	1	1	herbivoryerbivory	AB	Vegetative	Hybrid	surface_total	253
1	BB	1	1	herbivoryerbivory	AB	Vegetative	Hybrid	Non-glandular	244
6	BB	2	3	herbivoryerbivory	AD	Vegetative	Hybrid	surface_total	183
12	BB	4	3	herbivoryerbivory	AD	Vegetative	Hybrid	surface_total	167
9	BB	3	3	herbivoryerbivory	AD	Vegetative	Hybrid	surface_total	166
5	BB	2	2	herbivoryerbivory	AD	Vegetative	Hybrid	surface_total	160
18	BB	6	3	herbivoryerbivory	AD	Vegetative	Hybrid	surface_total	156
4	BB	2	1	herbivoryerbivory	AD	Vegetative	Hybrid	surface_total	148
14	BB	5	2	herbivoryerbivory	AD	Vegetative	Hybrid	surface_total	148
10	BB	4	1	herbivoryerbivory	AD	Vegetative	Hybrid	surface_total	131
7	BB	3	1	herbivoryerbivory	AD	Vegetative	Hybrid	surface_total	127
11	BB	4	2	herbivoryerbivory	AD	Vegetative	Hybrid	surface_total	127
2	BB	1	2	herbivoryerbivory	AD	Vegetative	Hybrid	surface_total	123
13	BB	5	1	herbivoryerbivory	AD	Vegetative	Hybrid	surface_total	123
3	BB	1	3	herbivoryerbivory	AD	Vegetative	Hybrid	surface_total	118
8	BB	3	2	herbivoryerbivory	AD	Vegetative	Hybrid	surface_total	117
5	BB	2	2	herbivoryerbivory	AD	Vegetative	Hybrid	Type_VI	113
2	BB	1	2	herbivoryerbivory	AD	Vegetative	Hybrid	Non-glandular	111
6	BB	2	3	herbivoryerbivory	AD	Vegetative	Hybrid	Type_VI	109
14	BB	5	2	herbivoryerbivory	AD	Vegetative	Hybrid	Type_VI	106
4	BB	2	1	herbivoryerbivory	AD	Vegetative	Hybrid	Type_VI	101
16	BB	6	1	herbivoryerbivory	AD	Vegetative	Hybrid	surface_total	101
9	BB	3	3	herbivoryerbivory	AD	Vegetative	Hybrid	Type_VI	99
15	BB	5	3	herbivoryerbivory	AD	Vegetative	Hybrid	surface_total	99
17	BB	6	2	herbivoryerbivory	AD	Vegetative	Hybrid	surface_total	97
1	BB	1	1	herbivoryerbivory	AD	Vegetative	Hybrid	surface_total	92
18	BB	6	3	herbivoryerbivory	AD	Vegetative	Hybrid	Type_VI	86
12	BB	4	3	herbivoryerbivory	AD	Vegetative	Hybrid	Type_VI	83
8	BB	3	2	herbivoryerbivory	AD	Vegetative	Hybrid	Type_VI	82
12	BB	4	3	herbivoryerbivory	AD	Vegetative	Hybrid	Non-glandular	82
7	BB	3	1	herbivoryerbivory	AD	Vegetative	Hybrid	Type_VI	78
10	BB	4	1	herbivoryerbivory	AD	Vegetative	Hybrid	Type_VI	78
6	BB	2	3	herbivoryerbivory	AD	Vegetative	Hybrid	Non-glandular	74
11	BB	4	2	herbivoryerbivory	AD	Vegetative	Hybrid	Non-glandular	72
3	BB	1	3	herbivoryerbivory	AD	Vegetative	Hybrid	Non-glandular	70
18	BB	6	3	herbivoryerbivory	AD	Vegetative	Hybrid	Non-glandular	70
17	BB	6	2	herbivoryerbivory	AD	Vegetative	Hybrid	Non-glandular	69
9	BB	3	3	herbivoryerbivory	AD	Vegetative	Hybrid	Non-glandular	67
15	BB	5	3	herbivoryerbivory	AD	Vegetative	Hybrid	Non-glandular	67
13	BB	5	1	herbivoryerbivory	AD	Vegetative	Hybrid	Type_VI	65
1	BB	1	1	herbivoryerbivory	AD	Vegetative	Hybrid	Non-glandular	59
11	BB	4	2	herbivoryerbivory	AD	Vegetative	Hybrid	Type_VI	55
13	BB	5	1	herbivoryerbivory	AD	Vegetative	Hybrid	Non-glandular	54
16	BB	6	1	herbivoryerbivory	AD	Vegetative	Hybrid	Non-glandular	54
10	BB	4	1	herbivoryerbivory	AD	Vegetative	Hybrid	Non-glandular	53
7	BB	3	1	herbivoryerbivory	AD	Vegetative	Hybrid	Non-glandular	49
3	BB	1	3	herbivoryerbivory	AD	Vegetative	Hybrid	Type_VI	48
4	BB	2	1	herbivoryerbivory	AD	Vegetative	Hybrid	Non-glandular	47
5	BB	2	2	herbivoryerbivory	AD	Vegetative	Hybrid	Non-glandular	47
16	BB	6	1	herbivoryerbivory	AD	Vegetative	Hybrid	Type_VI	44
14	BB	5	2	herbivoryerbivory	AD	Vegetative	Hybrid	Non-glandular	42
8	BB	3	2	herbivoryerbivory	AD	Vegetative	Hybrid	Non-glandular	35
1	BB	1	1	herbivoryerbivory	AD	Vegetative	Hybrid	Type_VI	33
15	BB	5	3	herbivoryerbivory	AD	Vegetative	Hybrid	Type_VI	32
17	BB	6	2	herbivoryerbivory	AD	Vegetative	Hybrid	Type_VI	28
6	BB	2	3	herbivoryerbivory	AB	Vegetative	Hybrid	Type_VI	17
5	BB	2	2	herbivoryerbivory	AB	Vegetative	Hybrid	Type_VI	16
12	BB	4	3	herbivoryerbivory	AB	Vegetative	Hybrid	Type_VI	14
7	BB	3	1	herbivoryerbivory	AB	Vegetative	Hybrid	Type_VI	13
2	BB	1	2	herbivoryerbivory	AD	Vegetative	Hybrid	Type_VI	12
3	BB	1	3	herbivoryerbivory	AB	Vegetative	Hybrid	Type_VI	12
14	BB	5	2	herbivoryerbivory	AB	Vegetative	Hybrid	Type_VI	11
1	BB	1	1	herbivoryerbivory	AB	Vegetative	Hybrid	Type_VI	9
4	BB	2	1	herbivoryerbivory	AB	Vegetative	Hybrid	Type_VI	9
11	BB	4	2	herbivoryerbivory	AB	Vegetative	Hybrid	Type_VI	9
2	BB	1	2	herbivoryerbivory	AB	Vegetative	Hybrid	Type_VI	8
17	BB	6	2	herbivoryerbivory	AB	Vegetative	Hybrid	Type_VI	8
9	BB	3	3	herbivoryerbivory	AB	Vegetative	Hybrid	Type_VI	7
8	BB	3	2	herbivoryerbivory	AB	Vegetative	Hybrid	Type_VI	6
16	BB	6	1	herbivoryerbivory	AB	Vegetative	Hybrid	Type_VI	6
18	BB	6	3	herbivoryerbivory	AB	Vegetative	Hybrid	Type_VI	6
10	BB	4	1	herbivoryerbivory	AB	Vegetative	Hybrid	Type_VI	5
13	BB	5	1	herbivoryerbivory	AB	Vegetative	Hybrid	Type_VI	5
15	BB	5	3	herbivoryerbivory	AB	Vegetative	Hybrid	Type_VI	4
18	Celeb	6	3	herbivoryerbivory	AB	Vegetative	Hybrid	surface_total	330
8	Celeb	3	2	herbivoryerbivory	AB	Vegetative	Hybrid	surface_total	327
18	Celeb	6	3	herbivoryerbivory	AB	Vegetative	Hybrid	Non-glandular	324
16	Celeb	6	1	herbivoryerbivory	AB	Vegetative	Hybrid	surface_total	324
8	Celeb	3	2	herbivoryerbivory	AB	Vegetative	Hybrid	Non-glandular	317
16	Celeb	6	1	herbivoryerbivory	AB	Vegetative	Hybrid	Non-glandular	315
11	Celeb	4	2	herbivoryerbivory	AB	Vegetative	Hybrid	surface_total	312
11	Celeb	4	2	herbivoryerbivory	AB	Vegetative	Hybrid	Non-glandular	309
5	Celeb	2	2	herbivoryerbivory	AB	Vegetative	Hybrid	surface_total	297
17	Celeb	6	2	herbivoryerbivory	AB	Vegetative	Hybrid	surface_total	293
5	Celeb	2	2	herbivoryerbivory	AB	Vegetative	Hybrid	Non-glandular	292
10	Celeb	4	1	herbivoryerbivory	AB	Vegetative	Hybrid	surface_total	292
17	Celeb	6	2	herbivoryerbivory	AB	Vegetative	Hybrid	Non-glandular	290
[truncated: 311 more rows]

## Sheet: Trichome by surface
SN	Variety	Plant no	leaf no	Trtment	Surface	Plant stage	Variety type(OP/hybrid)	VI	Non_glandular	Surface_Total
1	NoG	1	1	C	AD	Vegetative	OP	46	25	74
2	NoG	1	2	C	AD	Vegetative	OP	13	23	42
3	NoG	1	3	C	AD	Vegetative	OP	29	37	69
4	NoG	2	1	C	AD	Vegetative	OP	21	53	79
5	NoG	2	2	C	AD	Vegetative	OP	2	47	51
6	NoG	2	3	C	AD	Vegetative	OP	44	35	79
7	NoG	3	1	C	AD	Vegetative	OP	3	22	27
8	NoG	3	2	C	AD	Vegetative	OP	5	22	28
9	NoG	3	3	C	AD	Vegetative	OP	5	15	22
10	NoG	4	1	C	AD	Vegetative	OP	4	31	38
11	NoG	4	2	C	AD	Vegetative	OP	41	59	102
12	NoG	4	3	C	AD	Vegetative	OP	31	42	75
13	NoG	5	1	C	AD	Vegetative	OP	5	17	30
14	NoG	5	2	C	AD	Vegetative	OP	22	30	54
15	NoG	5	3	C	AD	Vegetative	OP	15	38	59
16	NoG	6	1	C	AD	Vegetative	OP	25	8	35
17	NoG	6	2	C	AD	Vegetative	OP	21	15	39
18	NoG	6	3	C	AD	Vegetative	OP	5	17	25
1	NoG	1	1	C	AB	Vegetative	OP	10	199	209
2	NoG	1	2	C	AB	Vegetative	OP	17	188	205
3	NoG	1	3	C	AB	Vegetative	OP	17	223	241
4	NoG	2	1	C	AB	Vegetative	OP	11	172	183
5	NoG	2	2	C	AB	Vegetative	OP	8	196	204
6	NoG	2	3	C	AB	Vegetative	OP	4	159	163
7	NoG	3	1	C	AB	Vegetative	OP	6	157	163
8	NoG	3	2	C	AB	Vegetative	OP	18	215	233
9	NoG	3	3	C	AB	Vegetative	OP	0	127	127
10	NoG	4	1	C	AB	Vegetative	OP	12	133	145
11	NoG	4	2	C	AB	Vegetative	OP	2	206	208
12	NoG	4	3	C	AB	Vegetative	OP	7	248	256
13	NoG	5	1	C	AB	Vegetative	OP	6	206	212
14	NoG	5	2	C	AB	Vegetative	OP	6	186	192
15	NoG	5	3	C	AB	Vegetative	OP	18	253	271
16	NoG	6	1	C	AB	Vegetative	OP	10	201	211
17	NoG	6	2	C	AB	Vegetative	OP	18	186	205
18	NoG	6	3	C	AB	Vegetative	OP	15	210	226
1	NoG	1	1	H	AD	Vegetative	OP	22	30	52
2	NoG	1	2	H	AD	Vegetative	OP	13	33	46
3	NoG	1	3	H	AD	Vegetative	OP	14	26	42
4	NoG	2	1	H	AD	Vegetative	OP	43	16	59
5	NoG	2	2	H	AD	Vegetative	OP	15	25	40
6	NoG	2	3	H	AD	Vegetative	OP	21	49	72
7	NoG	3	1	H	AD	Vegetative	OP	12	22	35
8	NoG	3	2	H	AD	Vegetative	OP	1	13	14
9	NoG	3	3	H	AD	Vegetative	OP	32	43	79
10	NoG	4	1	H	AD	Vegetative	OP	4	25	31
11	NoG	4	2	H	AD	Vegetative	OP	31	22	53
12	NoG	4	3	H	AD	Vegetative	OP	22	28	50
13	NoG	5	1	H	AD	Vegetative	OP	46	32	78
14	NoG	5	2	H	AD	Vegetative	OP	28	35	63
15	NoG	5	3	H	AD	Vegetative	OP	35	42	77
16	NoG	6	1	H	AD	Vegetative	OP	22	28	50
17	NoG	6	2	H	AD	Vegetative	OP	2	29	32
18	NoG	6	3	H	AD	Vegetative	OP	30	33	63
1	NoG	1	1	H	AB	Vegetative	OP	26	188	214
2	NoG	1	2	H	AB	Vegetative	OP	32	184	216
3	NoG	1	3	H	AB	Vegetative	OP	3	251	254
4	NoG	2	1	H	AB	Vegetative	OP	12	224	236
5	NoG	2	2	H	AB	Vegetative	OP	5	266	271
6	NoG	2	3	H	AB	Vegetative	OP	3	216	219
7	NoG	3	1	H	AB	Vegetative	OP	18	166	184
8	NoG	3	2	H	AB	Vegetative	OP	2	182	184
9	NoG	3	3	H	AB	Vegetative	OP	13	216	229
10	NoG	4	1	H	AB	Vegetative	OP	20	243	263
11	NoG	4	2	H	AB	Vegetative	OP	19	238	257
12	NoG	4	3	H	AB	Vegetative	OP	20	186	206
13	NoG	5	1	H	AB	Vegetative	OP	4	278	282
14	NoG	5	2	H	AB	Vegetative	OP	4	268	272
15	NoG	5	3	H	AB	Vegetative	OP	4	264	268
16	NoG	6	1	H	AB	Vegetative	OP	20	186	206
17	NoG	6	2	H	AB	Vegetative	OP	18	181	199
18	NoG	6	3	H	AB	Vegetative	OP	15	252	267
1	Amish	1	1	C	AD	Vegetative	OP	38	24	62
2	Amish	1	2	C	AD	Vegetative	OP	23	31	54
3	Amish	1	3	C	AD	Vegetative	OP	54	37	91
4	Amish	2	1	C	AD	Vegetative	OP	37	31	69
5	Amish	2	2	C	AD	Vegetative	OP	27	53	82
6	Amish	2	3	C	AD	Vegetative	OP	53	32	91
7	Amish	3	1	C	AD	Vegetative	OP	13	25	47
8	Amish	3	2	C	AD	Vegetative	OP	54	32	88
9	Amish	3	3	C	AD	Vegetative	OP	47	43	90
10	Amish	4	1	C	AD	Vegetative	OP	42	57	102
11	Amish	4	2	C	AD	Vegetative	OP	51	36	87
12	Amish	4	3	C	AD	Vegetative	OP	15	62	79
13	Amish	5	1	C	AD	Vegetative	OP	58	80	142
14	Amish	5	2	C	AD	Vegetative	OP	42	19	63
15	Amish	5	3	C	AD	Vegetative	OP	35	18	55
16	Amish	6	1	C	AD	Vegetative	OP	29	20	54
17	Amish	6	2	C	AD	Vegetative	OP	31	35	68
18	Amish	6	3	C	AD	Vegetative	OP	22	26	50
1	Amish	1	1	C	AB	Vegetative	OP	6	152	158
2	Amish	1	2	C	AB	Vegetative	OP	12	206	218
3	Amish	1	3	C	AB	Vegetative	OP	7	237	244
4	Amish	2	1	C	AB	Vegetative	OP	12	186	198
5	Amish	2	2	C	AB	Vegetative	OP	8	192	200
6	Amish	2	3	C	AB	Vegetative	OP	21	246	268
7	Amish	3	1	C	AB	Vegetative	OP	15	181	196
8	Amish	3	2	C	AB	Vegetative	OP	9	193	204
9	Amish	3	3	C	AB	Vegetative	OP	14	203	219
10	Amish	4	1	C	AB	Vegetative	OP	11	175	186
11	Amish	4	2	C	AB	Vegetative	OP	13	243	256
12	Amish	4	3	C	AB	Vegetative	OP	17	205	222
13	Amish	5	1	C	AB	Vegetative	OP	20	200	220
14	Amish	5	2	C	AB	Vegetative	OP	8	158	166
15	Amish	5	3	C	AB	Vegetative	OP	18	150	168
16	Amish	6	1	C	AB	Vegetative	OP	12	203	215
17	Amish	6	2	C	AB	Vegetative	OP	4	147	151
18	Amish	6	3	C	AB	Vegetative	OP	4	177	181
1	Amish	1	1	H	AD	Vegetative	OP	58	17	75
2	Amish	1	2	H	AD	Vegetative	OP	53	18	71
3	Amish	1	3	H	AD	Vegetative	OP	48	36	84
4	Amish	2	1	H	AD	Vegetative	OP	57	30	87
5	Amish	2	2	H	AD	Vegetative	OP	80	40	120
6	Amish	2	3	H	AD	Vegetative	OP	53	41	94
7	Amish	3	1	H	AD	Vegetative	OP	29	36	65
8	Amish	3	2	H	AD	Vegetative	OP	59	30	89
9	Amish	3	3	H	AD	Vegetative	OP	39	69	108
10	Amish	4	1	H	AD	Vegetative	OP	49	33	82
11	Amish	4	2	H	AD	Vegetative	OP	35	35	70
12	Amish	4	3	H	AD	Vegetative	OP	27	31	58
13	Amish	5	1	H	AD	Vegetative	OP	82	45	127
14	Amish	5	2	H	AD	Vegetative	OP	30	41	71
15	Amish	5	3	H	AD	Vegetative	OP	41	47	92
16	Amish	6	1	H	AD	Vegetative	OP	33	54	90
17	Amish	6	2	H	AD	Vegetative	OP	74	32	106
18	Amish	6	3	H	AD	Vegetative	OP	46	53	99
1	Amish	1	1	H	AB	Vegetative	OP	8	204	212
2	Amish	1	2	H	AB	Vegetative	OP	14	264	278
3	Amish	1	3	H	AB	Vegetative	OP	15	207	222
4	Amish	2	1	H	AB	Vegetative	OP	10	235	245
5	Amish	2	2	H	AB	Vegetative	OP	8	252	260
6	Amish	2	3	H	AB	Vegetative	OP	19	235	254
7	Amish	3	1	H	AB	Vegetative	OP	7	232	239
8	Amish	3	2	H	AB	Vegetative	OP	2	234	236
9	Amish	3	3	H	AB	Vegetative	OP	3	169	172
10	Amish	4	1	H	AB	Vegetative	OP	17	171	188
11	Amish	4	2	H	AB	Vegetative	OP	12	163	175
12	Amish	4	3	H	AB	Vegetative	OP	12	191	203
13	Amish	5	1	H	AB	Vegetative	OP	3	213	216
14	Amish	5	2	H	AB	Vegetative	OP	10	261	271
15	Amish	5	3	H	AB	Vegetative	OP	10	315	325
16	Amish	6	1	H	AB	Vegetative	OP	2	193	195
17	Amish	6	2	H	AB	Vegetative	OP	12	172	184
18	Amish	6	3	H	AB	Vegetative	OP	10	273	283
1	BB	1	1	C	AD	Vegetative	Hybrid	10	60	76
2	BB	1	2	C	AD	Vegetative	Hybrid	35	62	103
3	BB	1	3	C	AD	Vegetative	Hybrid	33	62	98
4	BB	2	1	C	AD	Vegetative	Hybrid	55	66	128
5	BB	2	2	C	AD	Vegetative	Hybrid	40	93	140
6	BB	2	3	C	AD	Vegetative	Hybrid	56	101	163
7	BB	3	1	C	AD	Vegetative	Hybrid	43	62	107
8	BB	3	2	C	AD	Vegetative	Hybrid	24	70	97
9	BB	3	3	C	AD	Vegetative	Hybrid	64	82	146
10	BB	4	1	C	AD	Vegetative	Hybrid	53	56	111
11	BB	4	2	C	AD	Vegetative	Hybrid	35	68	107
12	BB	4	3	C	AD	Vegetative	Hybrid	47	100	147
13	BB	5	1	C	AD	Vegetative	Hybrid	28	72	103
14	BB	5	2	C	AD	Vegetative	Hybrid	35	91	128
15	BB	5	3	C	AD	Vegetative	Hybrid	14	61	79
16	BB	6	1	C	AD	Vegetative	Hybrid	22	59	81
17	BB	6	2	C	AD	Vegetative	Hybrid	27	50	77
18	BB	6	3	C	AD	Vegetative	Hybrid	48	88	136
1	BB	1	1	C	AB	Vegetative	Hybrid	5	262	267
2	BB	1	2	C	AB	Vegetative	Hybrid	4	367	371
3	BB	1	3	C	AB	Vegetative	Hybrid	9	314	323
4	BB	2	1	C	AB	Vegetative	Hybrid	5	270	275
5	BB	2	2	C	AB	Vegetative	Hybrid	6	314	320
6	BB	2	3	C	AB	Vegetative	Hybrid	7	297	304
7	BB	3	1	C	AB	Vegetative	Hybrid	6	240	247
8	BB	3	2	C	AB	Vegetative	Hybrid	7	318	325
9	BB	3	3	C	AB	Vegetative	Hybrid	17	313	330
10	BB	4	1	C	AB	Vegetative	Hybrid	7	370	377
11	BB	4	2	C	AB	Vegetative	Hybrid	4	318	322
12	BB	4	3	C	AB	Vegetative	Hybrid	8	223	231
13	BB	5	1	C	AB	Vegetative	Hybrid	0	230	230
14	BB	5	2	C	AB	Vegetative	Hybrid	16	245	261
15	BB	5	3	C	AB	Vegetative	Hybrid	16	284	300
16	BB	6	1	C	AB	Vegetative	Hybrid	5	270	275
17	BB	6	2	C	AB	Vegetative	Hybrid	6	265	272
18	BB	6	3	C	AB	Vegetative	Hybrid	9	235	244
1	BB	1	1	H	AD	Vegetative	Hybrid	33	59	92
2	BB	1	2	H	AD	Vegetative	Hybrid	12	111	123
3	BB	1	3	H	AD	Vegetative	Hybrid	48	70	118
4	BB	2	1	H	AD	Vegetative	Hybrid	101	47	148
5	BB	2	2	H	AD	Vegetative	Hybrid	113	47	160
6	BB	2	3	H	AD	Vegetative	Hybrid	109	74	183
7	BB	3	1	H	AD	Vegetative	Hybrid	78	49	127
8	BB	3	2	H	AD	Vegetative	Hybrid	82	35	117
9	BB	3	3	H	AD	Vegetative	Hybrid	99	67	166
10	BB	4	1	H	AD	Vegetative	Hybrid	78	53	131
11	BB	4	2	H	AD	Vegetative	Hybrid	55	72	127
12	BB	4	3	H	AD	Vegetative	Hybrid	83	82	167
13	BB	5	1	H	AD	Vegetative	Hybrid	65	54	123
14	BB	5	2	H	AD	Vegetative	Hybrid	106	42	148
15	BB	5	3	H	AD	Vegetative	Hybrid	32	67	99
16	BB	6	1	H	AD	Vegetative	Hybrid	44	54	101
17	BB	6	2	H	AD	Vegetative	Hybrid	28	69	97
18	BB	6	3	H	AD	Vegetative	Hybrid	86	70	156
1	BB	1	1	H	AB	Vegetative	Hybrid	9	244	253
2	BB	1	2	H	AB	Vegetative	Hybrid	8	340	348
3	BB	1	3	H	AB	Vegetative	Hybrid	12	390	402
4	BB	2	1	H	AB	Vegetative	Hybrid	9	288	297
5	BB	2	2	H	AB	Vegetative	Hybrid	16	362	378
6	BB	2	3	H	AB	Vegetative	Hybrid	17	253	270
7	BB	3	1	H	AB	Vegetative	Hybrid	13	312	325
8	BB	3	2	H	AB	Vegetative	Hybrid	6	318	324
9	BB	3	3	H	AB	Vegetative	Hybrid	7	292	299
10	BB	4	1	H	AB	Vegetative	Hybrid	5	343	348
11	BB	4	2	H	AB	Vegetative	Hybrid	9	302	311
12	BB	4	3	H	AB	Vegetative	Hybrid	14	315	329
13	BB	5	1	H	AB	Vegetative	Hybrid	5	306	311
14	BB	5	2	H	AB	Vegetative	Hybrid	11	336	347
15	BB	5	3	H	AB	Vegetative	Hybrid	4	294	298
16	BB	6	1	H	AB	Vegetative	Hybrid	6	285	291
17	BB	6	2	H	AB	Vegetative	Hybrid	8	346	354
18	BB	6	3	H	AB	Vegetative	Hybrid	6	378	384
1	Celeb	1	1	C	AD	Vegetative	Hybrid	23	46	70
2	Celeb	1	2	C	AD	Vegetative	Hybrid	24	57	82
3	Celeb	1	3	C	AD	Vegetative	Hybrid	19	69	88
4	Celeb	2	1	C	AD	Vegetative	Hybrid	5	52	59
5	Celeb	2	2	C	AD	Vegetative	Hybrid	25	99	126
6	Celeb	2	3	C	AD	Vegetative	Hybrid	39	73	113
7	Celeb	3	1	C	AD	Vegetative	Hybrid	50	67	118
8	Celeb	3	2	C	AD	Vegetative	Hybrid	17	67	84
9	Celeb	3	3	C	AD	Vegetative	Hybrid	56	91	147
10	Celeb	4	1	C	AD	Vegetative	Hybrid	24	60	84
11	Celeb	4	2	C	AD	Vegetative	Hybrid	10	37	47
12	Celeb	4	3	C	AD	Vegetative	Hybrid	16	45	61
13	Celeb	5	1	C	AD	Vegetative	Hybrid	11	43	54
14	Celeb	5	2	C	AD	Vegetative	Hybrid	21	55	76
15	Celeb	5	3	C	AD	Vegetative	Hybrid	27	71	98
16	Celeb	6	1	C	AD	Vegetative	Hybrid	8	68	76
17	Celeb	6	2	C	AD	Vegetative	Hybrid	12	63	77
18	Celeb	6	3	C	AD	Vegetative	Hybrid	17	66	86
1	Celeb	1	1	C	AB	Vegetative	Hybrid	21	168	189
2	Celeb	1	2	C	AB	Vegetative	Hybrid	5	180	186
3	Celeb	1	3	C	AB	Vegetative	Hybrid	2	202	204
4	Celeb	2	1	C	AB	Vegetative	Hybrid	6	180	186
5	Celeb	2	2	C	AB	Vegetative	Hybrid	4	244	248
6	Celeb	2	3	C	AB	Vegetative	Hybrid	2	312	315
7	Celeb	3	1	C	AB	Vegetative	Hybrid	3	190	193
8	Celeb	3	2	C	AB	Vegetative	Hybrid	3	232	236
9	Celeb	3	3	C	AB	Vegetative	Hybrid	3	250	253
10	Celeb	4	1	C	AB	Vegetative	Hybrid	2	219	221
11	Celeb	4	2	C	AB	Vegetative	Hybrid	4	256	260
12	Celeb	4	3	C	AB	Vegetative	Hybrid	3	190	193
13	Celeb	5	1	C	AB	Vegetative	Hybrid	4	191	195
14	Celeb	5	2	C	AB	Vegetative	Hybrid	2	256	258
15	Celeb	5	3	C	AB	Vegetative	Hybrid	4	288	292
16	Celeb	6	1	C	AB	Vegetative	Hybrid	3	245	249
17	Celeb	6	2	C	AB	Vegetative	Hybrid	6	213	220
18	Celeb	6	3	C	AB	Vegetative	Hybrid	1	250	251
1	Celeb	1	1	H	AD	Vegetative	Hybrid	55	102	159
2	Celeb	1	2	H	AD	Vegetative	Hybrid	19	101	126
3	Celeb	1	3	H	AD	Vegetative	Hybrid	52	87	143
4	Celeb	2	1	H	AD	Vegetative	Hybrid	33	62	97
5	Celeb	2	2	H	AD	Vegetative	Hybrid	38	44	82
6	Celeb	2	3	H	AD	Vegetative	Hybrid	33	46	83
7	Celeb	3	1	H	AD	Vegetative	Hybrid	41	63	104
8	Celeb	3	2	H	AD	Vegetative	Hybrid	9	47	59
9	Celeb	3	3	H	AD	Vegetative	Hybrid	16	90	108
10	Celeb	4	1	H	AD	Vegetative	Hybrid	43	52	97
11	Celeb	4	2	H	AD	Vegetative	Hybrid	14	47	64
12	Celeb	4	3	H	AD	Vegetative	Hybrid	45	75	124
13	Celeb	5	1	H	AD	Vegetative	Hybrid	30	57	87
14	Celeb	5	2	H	AD	Vegetative	Hybrid	24	43	67
15	Celeb	5	3	H	AD	Vegetative	Hybrid	14	38	53
16	Celeb	6	1	H	AD	Vegetative	Hybrid	34	105	140
17	Celeb	6	2	H	AD	Vegetative	Hybrid	33	81	116
18	Celeb	6	3	H	AD	Vegetative	Hybrid	34	82	118
1	Celeb	1	1	H	AB	Vegetative	Hybrid	2	286	288
2	Celeb	1	2	H	AB	Vegetative	Hybrid	4	271	275
3	Celeb	1	3	H	AB	Vegetative	Hybrid	5	232	237
4	Celeb	2	1	H	AB	Vegetative	Hybrid	4	262	266
5	Celeb	2	2	H	AB	Vegetative	Hybrid	5	292	297
6	Celeb	2	3	H	AB	Vegetative	Hybrid	12	248	260
7	Celeb	3	1	H	AB	Vegetative	Hybrid	15	237	252
8	Celeb	3	2	H	AB	Vegetative	Hybrid	10	317	327
9	Celeb	3	3	H	AB	Vegetative	Hybrid	8	273	281
10	Celeb	4	1	H	AB	Vegetative	Hybrid	6	286	292
11	Celeb	4	2	H	AB	Vegetative	Hybrid	3	309	312
12	Celeb	4	3	H	AB	Vegetative	Hybrid	0	272	272
13	Celeb	5	1	H	AB	Vegetative	Hybrid	0	195	195
14	Celeb	5	2	H	AB	Vegetative	Hybrid	3	135	138
15	Celeb	5	3	H	AB	Vegetative	Hybrid	2	147	149
16	Celeb	6	1	H	AB	Vegetative	Hybrid	9	315	324
17	Celeb	6	2	H	AB	Vegetative	Hybrid	3	290	293
18	Celeb	6	3	H	AB	Vegetative	Hybrid	6	324	330
1	SS	1	1	C	AD	Vegetative	Hybrid	43	45	88
2	SS	1	2	C	AD	Vegetative	Hybrid	21	43	64
3	SS	1	3	C	AD	Vegetative	Hybrid	44	57	101
4	SS	2	1	C	AD	Vegetative	Hybrid	10	73	87
5	SS	2	2	C	AD	Vegetative	Hybrid	25	67	95
6	SS	2	3	C	AD	Vegetative	Hybrid	20	55	76
7	SS	3	1	C	AD	Vegetative	Hybrid	24	42	66
8	SS	3	2	C	AD	Vegetative	Hybrid	26	42	68
9	SS	3	3	C	AD	Vegetative	Hybrid	28	45	74
10	SS	4	1	C	AD	Vegetative	Hybrid	17	51	68
11	SS	4	2	C	AD	Vegetative	Hybrid	33	79	117
12	SS	4	3	C	AD	Vegetative	Hybrid	12	62	77
13	SS	5	1	C	AD	Vegetative	Hybrid	26	47	73
14	SS	5	2	C	AD	Vegetative	Hybrid	25	50	79
15	SS	5	3	C	AD	Vegetative	Hybrid	31	58	89
16	SS	6	1	C	AD	Vegetative	Hybrid	48	28	78
17	SS	6	2	C	AD	Vegetative	Hybrid	66	35	101
18	SS	6	3	C	AD	Vegetative	Hybrid	53	41	94
1	SS	1	1	C	AB	Vegetative	Hybrid	24	226	251
2	SS	1	2	C	AB	Vegetative	Hybrid	16	215	232
3	SS	1	3	C	AB	Vegetative	Hybrid	7	193	200
4	SS	2	1	C	AB	Vegetative	Hybrid	12	168	180
5	SS	2	2	C	AB	Vegetative	Hybrid	11	226	237
6	SS	2	3	C	AB	Vegetative	Hybrid	12	216	229
7	SS	3	1	C	AB	Vegetative	Hybrid	9	188	197
8	SS	3	2	C	AB	Vegetative	Hybrid	4	288	293
9	SS	3	3	C	AB	Vegetative	Hybrid	3	211	214
10	SS	4	1	C	AB	Vegetative	Hybrid	6	133	140
11	SS	4	2	C	AB	Vegetative	Hybrid	12	186	198
12	SS	4	3	C	AB	Vegetative	Hybrid	12	211	223
13	SS	5	1	C	AB	Vegetative	Hybrid	10	153	163
14	SS	5	2	C	AB	Vegetative	Hybrid	15	263	278
15	SS	5	3	C	AB	Vegetative	Hybrid	6	257	263
16	SS	6	1	C	AB	Vegetative	Hybrid	21	288	311
17	SS	6	2	C	AB	Vegetative	Hybrid	22	305	327
18	SS	6	3	C	AB	Vegetative	Hybrid	23	288	313
1	SS	1	1	H	AD	Vegetative	Hybrid	57	87	144
2	SS	1	2	H	AD	Vegetative	Hybrid	54	128	183
3	SS	1	3	H	AD	Vegetative	Hybrid	22	104	130
4	SS	2	1	H	AD	Vegetative	Hybrid	15	70	89
5	SS	2	2	H	AD	Vegetative	Hybrid	33	132	166
6	SS	2	3	H	AD	Vegetative	Hybrid	38	127	165
7	SS	3	1	H	AD	Vegetative	Hybrid	17	88	105
8	SS	3	2	H	AD	Vegetative	Hybrid	12	135	148
9	SS	3	3	H	AD	Vegetative	Hybrid	22	81	105
10	SS	4	1	H	AD	Vegetative	Hybrid	27	81	109
11	SS	4	2	H	AD	Vegetative	Hybrid	40	120	162
12	SS	4	3	H	AD	Vegetative	Hybrid	40	115	156
13	SS	5	1	H	AD	Vegetative	Hybrid	31	66	100
14	SS	5	2	H	AD	Vegetative	Hybrid	50	98	148
15	SS	5	3	H	AD	Vegetative	Hybrid	55	125	180
16	SS	6	1	H	AD	Vegetative	Hybrid	60	81	141
17	SS	6	2	H	AD	Vegetative	Hybrid	52	85	137
18	SS	6	3	H	AD	Vegetative	Hybrid	50	73	123
1	SS	1	1	H	AB	Vegetative	Hybrid	8	258	266
2	SS	1	2	H	AB	Vegetative	Hybrid	12	256	268
3	SS	1	3	H	AB	Vegetative	Hybrid	11	224	235
4	SS	2	1	H	AB	Vegetative	Hybrid	11	287	298
5	SS	2	2	H	AB	Vegetative	Hybrid	4	237	241
6	SS	2	3	H	AB	Vegetative	Hybrid	8	264	272
7	SS	3	1	H	AB	Vegetative	Hybrid	5	220	225
8	SS	3	2	H	AB	Vegetative	Hybrid	6	225	231
9	SS	3	3	H	AB	Vegetative	Hybrid	15	305	320
10	SS	4	1	H	AB	Vegetative	Hybrid	4	228	232
11	SS	4	2	H	AB	Vegetative	Hybrid	5	278	283
12	SS	4	3	H	AB	Vegetative	Hybrid	8	284	292
13	SS	5	1	H	AB	Vegetative	Hybrid	19	242	261
14	SS	5	2	H	AB	Vegetative	Hybrid	19	318	337
15	SS	5	3	H	AB	Vegetative	Hybrid	14	325	339
16	SS	6	1	H	AB	Vegetative	Hybrid	12	270	282
17	SS	6	2	H	AB	Vegetative	Hybrid	10	267	277
18	SS	6	3	H	AB	Vegetative	Hybrid	3	234	237
1	NoG	1	1	C	AD	Fruiting	OP	30	43	79
2	NoG	1	2	C	AD	Fruiting	OP	51	50	106
3	NoG	1	3	C	AD	Fruiting	OP	105	35	144
4	NoG	2	1	C	AD	Fruiting	OP	32	35	67
5	NoG	2	2	C	AD	Fruiting	OP	52	44	96
6	NoG	2	3	C	AD	Fruiting	OP	36	50	89
7	NoG	3	1	C	AD	Fruiting	OP	20	42	69
8	NoG	3	2	C	AD	Fruiting	OP	57	25	89
9	NoG	3	3	C	AD	Fruiting	OP	76	27	107
10	NoG	4	1	C	AD	Fruiting	OP	44	40	85
11	NoG	4	2	C	AD	Fruiting	OP	35	47	85
12	NoG	4	3	C	AD	Fruiting	OP	35	57	94
13	NoG	5	1	C	AD	Fruiting	OP	25	40	68
14	NoG	5	2	C	AD	Fruiting	OP	55	41	97
15	NoG	5	3	C	AD	Fruiting	OP	57	38	99
1	NoG	1	1	C	AB	Fruiting	OP	11	230	242
2	NoG	1	2	C	AB	Fruiting	OP	47	189	236
3	NoG	1	3	C	AB	Fruiting	OP	65	254	319
4	NoG	2	1	C	AB	Fruiting	OP	31	280	311
5	NoG	2	2	C	AB	Fruiting	OP	12	254	266
6	NoG	2	3	C	AB	Fruiting	OP	13	210	224
7	NoG	3	1	C	AB	Fruiting	OP	10	236	246
8	NoG	3	2	C	AB	Fruiting	OP	45	241	286
9	NoG	3	3	C	AB	Fruiting	OP	29	245	274
10	NoG	4	1	C	AB	Fruiting	OP	13	227	240
11	NoG	4	2	C	AB	Fruiting	OP	20	283	303
12	NoG	4	3	C	AB	Fruiting	OP	25	289	314
13	NoG	5	1	C	AB	Fruiting	OP	20	222	242
14	NoG	5	2	C	AB	Fruiting	OP	38	235	273
15	NoG	5	3	C	AB	Fruiting	OP	44	263	307
1	NoG	1	1	H	AD	Fruiting	OP	16	89	105
2	NoG	1	2	H	AD	Fruiting	OP	82	104	187
3	NoG	1	3	H	AD	Fruiting	OP	38	114	161
4	NoG	2	1	H	AD	Fruiting	OP	48	104	152
5	NoG	2	2	H	AD	Fruiting	OP	87	92	179
6	NoG	2	3	H	AD	Fruiting	OP	63	107	172
7	NoG	3	1	H	AD	Fruiting	OP	150	104	255
8	NoG	3	2	H	AD	Fruiting	OP	42	180	225
9	NoG	3	3	H	AD	Fruiting	OP	85	78	166
10	NoG	4	1	H	AD	Fruiting	OP	60	46	110
11	NoG	4	2	H	AD	Fruiting	OP	75	101	180
12	NoG	4	3	H	AD	Fruiting	OP	8	125	140
13	NoG	5	1	H	AD	Fruiting	OP	22	78	102
14	NoG	5	2	H	AD	Fruiting	OP	35	111	148
15	NoG	5	3	H	AD	Fruiting	OP	30	56	87
1	NoG	1	1	H	AB	Fruiting	OP	13	330	343
2	NoG	1	2	H	AB	Fruiting	OP	17	290	307
3	NoG	1	3	H	AB	Fruiting	OP	5	397	402
4	NoG	2	1	H	AB	Fruiting	OP	11	340	351
5	NoG	2	2	H	AB	Fruiting	OP	22	300	322
6	NoG	2	3	H	AB	Fruiting	OP	16	401	417
7	NoG	3	1	H	AB	Fruiting	OP	17	354	371
8	NoG	3	2	H	AB	Fruiting	OP	20	390	410
9	NoG	3	3	H	AB	Fruiting	OP	18	404	422
10	NoG	4	1	H	AB	Fruiting	OP	34	301	335
11	NoG	4	2	H	AB	Fruiting	OP	15	361	377
12	NoG	4	3	H	AB	Fruiting	OP	11	290	301
13	NoG	5	1	H	AB	Fruiting	OP	12	280	292
14	NoG	5	2	H	AB	Fruiting	OP	9	299	308
15	NoG	5	3	H	AB	Fruiting	OP	17	313	330
1	Amish	1	1	C	AD	Fruiting	OP	28	48	76
2	Amish	1	2	C	AD	Fruiting	OP	36	40	81
3	Amish	1	3	C	AD	Fruiting	OP	35	73	112
4	Amish	2	1	C	AD	Fruiting	OP	23	79	103
5	Amish	2	2	C	AD	Fruiting	OP	96	57	156
6	Amish	2	3	C	AD	Fruiting	OP	82	94	178
7	Amish	3	1	C	AD	Fruiting	OP	36	50	93
8	Amish	3	2	C	AD	Fruiting	OP	37	64	103
9	Amish	3	3	C	AD	Fruiting	OP	22	75	100
10	Amish	4	1	C	AD	Fruiting	OP	14	65	79
11	Amish	4	2	C	AD	Fruiting	OP	55	70	126
12	Amish	4	3	C	AD	Fruiting	OP	72	61	133
13	Amish	5	1	C	AD	Fruiting	OP	48	88	137
14	Amish	5	2	C	AD	Fruiting	OP	33	78	111
15	Amish	5	3	C	AD	Fruiting	OP	17	63	81
1	Amish	1	1	C	AB	Fruiting	OP	8	88	96
2	Amish	1	2	C	AB	Fruiting	OP	12	231	244
3	Amish	1	3	C	AB	Fruiting	OP	29	254	283
4	Amish	2	1	C	AB	Fruiting	OP	10	255	265
5	Amish	2	2	C	AB	Fruiting	OP	14	254	268
6	Amish	2	3	C	AB	Fruiting	OP	20	238	258
7	Amish	3	1	C	AB	Fruiting	OP	14	253	267
8	Amish	3	2	C	AB	Fruiting	OP	6	210	216
9	Amish	3	3	C	AB	Fruiting	OP	13	190	203
10	Amish	4	1	C	AB	Fruiting	OP	5	201	206
11	Amish	4	2	C	AB	Fruiting	OP	9	318	327
12	Amish	4	3	C	AB	Fruiting	OP	20	285	306
13	Amish	5	1	C	AB	Fruiting	OP	3	290	293
14	Amish	5	2	C	AB	Fruiting	OP	13	300	313
15	Amish	5	3	C	AB	Fruiting	OP	7	283	290
1	Amish	1	1	H	AD	Fruiting	OP	70	88	163
2	Amish	1	2	H	AD	Fruiting	OP	28	90	120
3	Amish	1	3	H	AD	Fruiting	OP	25	110	138
4	Amish	2	1	H	AD	Fruiting	OP	53	73	127
5	Amish	2	2	H	AD	Fruiting	OP	50	86	142
6	Amish	2	3	H	AD	Fruiting	OP	52	84	137
7	Amish	3	1	H	AD	Fruiting	OP	29	101	131
8	Amish	3	2	H	AD	Fruiting	OP	53	97	151
9	Amish	3	3	H	AD	Fruiting	OP	31	84	118
10	Amish	4	1	H	AD	Fruiting	OP	55	76	134
11	Amish	4	2	H	AD	Fruiting	OP	72	68	143
12	Amish	4	3	H	AD	Fruiting	OP	46	107	155
13	Amish	5	1	H	AD	Fruiting	OP	51	85	139
14	Amish	5	2	H	AD	Fruiting	OP	41	89	132
15	Amish	5	3	H	AD	Fruiting	OP	35	93	131
1	Amish	1	1	H	AB	Fruiting	OP	15	336	351
2	Amish	1	2	H	AB	Fruiting	OP	19	390	410
3	Amish	1	3	H	AB	Fruiting	OP	22	287	309
4	Amish	2	1	H	AB	Fruiting	OP	4	295	299
5	Amish	2	2	H	AB	Fruiting	OP	19	327	346
6	Amish	2	3	H	AB	Fruiting	OP	2	276	278
7	Amish	3	1	H	AB	Fruiting	OP	14	317	331
8	Amish	3	2	H	AB	Fruiting	OP	9	438	447
9	Amish	3	3	H	AB	Fruiting	OP	4	313	318
10	Amish	4	1	H	AB	Fruiting	OP	16	301	317
11	Amish	4	2	H	AB	Fruiting	OP	20	338	358
12	Amish	4	3	H	AB	Fruiting	OP	10	282	292
13	Amish	5	1	H	AB	Fruiting	OP	11	313	324
14	Amish	5	2	H	AB	Fruiting	OP	13	379	393
15	Amish	5	3	H	AB	Fruiting	OP	7	289	296
1	BB	1	1	C	AD	Fruiting	Hybrid	14	75	90
2	BB	1	2	C	AD	Fruiting	Hybrid	68	90	160
3	BB	1	3	C	AD	Fruiting	Hybrid	47	87	138
4	BB	2	1	C	AD	Fruiting	Hybrid	28	70	101
5	BB	2	2	C	AD	Fruiting	Hybrid	12	67	81
6	BB	2	3	C	AD	Fruiting	Hybrid	46	78	126
7	BB	3	1	C	AD	Fruiting	Hybrid	33	42	78
8	BB	3	2	C	AD	Fruiting	Hybrid	84	81	170
9	BB	3	3	C	AD	Fruiting	Hybrid	70	91	168
10	BB	4	1	C	AD	Fruiting	Hybrid	55	88	146
11	BB	4	2	C	AD	Fruiting	Hybrid	98	102	204
12	BB	4	3	C	AD	Fruiting	Hybrid	85	90	181
13	BB	5	1	C	AD	Fruiting	Hybrid	31	101	136
14	BB	5	2	C	AD	Fruiting	Hybrid	17	99	119
15	BB	5	3	C	AD	Fruiting	Hybrid	27	89	119
1	BB	1	1	C	AB	Fruiting	Hybrid	11	166	177
2	BB	1	2	C	AB	Fruiting	Hybrid	7	240	247
3	BB	1	3	C	AB	Fruiting	Hybrid	18	245	264
4	BB	2	1	C	AB	Fruiting	Hybrid	4	214	218
5	BB	2	2	C	AB	Fruiting	Hybrid	4	156	160
6	BB	2	3	C	AB	Fruiting	Hybrid	5	218	223
7	BB	3	1	C	AB	Fruiting	Hybrid	17	201	218
8	BB	3	2	C	AB	Fruiting	Hybrid	14	284	298
9	BB	3	3	C	AB	Fruiting	Hybrid	6	205	211
10	BB	4	1	C	AB	Fruiting	Hybrid	7	294	301
11	BB	4	2	C	AB	Fruiting	Hybrid	13	248	261
12	BB	4	3	C	AB	Fruiting	Hybrid	4	294	299
13	BB	5	1	C	AB	Fruiting	Hybrid	9	201	210
14	BB	5	2	C	AB	Fruiting	Hybrid	7	223	230
15	BB	5	3	C	AB	Fruiting	Hybrid	7	235	242
1	BB	1	1	H	AD	Fruiting	Hybrid	71	67	143
2	BB	1	2	H	AD	Fruiting	Hybrid	102	101	207
3	BB	1	3	H	AD	Fruiting	Hybrid	118	107	227
4	BB	2	1	H	AD	Fruiting	Hybrid	33	106	143
5	BB	2	2	H	AD	Fruiting	Hybrid	51	147	198
6	BB	2	3	H	AD	Fruiting	Hybrid	67	112	181
7	BB	3	1	H	AD	Fruiting	Hybrid	51	89	144
8	BB	3	2	H	AD	Fruiting	Hybrid	112	123	237
9	BB	3	3	H	AD	Fruiting	Hybrid	86	99	189
10	BB	4	1	H	AD	Fruiting	Hybrid	63	28	94
11	BB	4	2	H	AD	Fruiting	Hybrid	140	111	255
12	BB	4	3	H	AD	Fruiting	Hybrid	80	184	271
13	BB	5	1	H	AD	Fruiting	Hybrid	55	74	132
14	BB	5	2	H	AD	Fruiting	Hybrid	99	121	223
15	BB	5	3	H	AD	Fruiting	Hybrid	90	121	215
1	BB	1	1	H	AB	Fruiting	Hybrid	15	280	295
2	BB	1	2	H	AB	Fruiting	Hybrid	25	407	432
3	BB	1	3	H	AB	Fruiting	Hybrid	23	385	408
4	BB	2	1	H	AB	Fruiting	Hybrid	9	373	382
5	BB	2	2	H	AB	Fruiting	Hybrid	7	372	379
6	BB	2	3	H	AB	Fruiting	Hybrid	15	401	416
7	BB	3	1	H	AB	Fruiting	Hybrid	12	357	369
8	BB	3	2	H	AB	Fruiting	Hybrid	15	409	424
9	BB	3	3	H	AB	Fruiting	Hybrid	13	431	444
10	BB	4	1	H	AB	Fruiting	Hybrid	17	415	433
11	BB	4	2	H	AB	Fruiting	Hybrid	18	443	461
12	BB	4	3	H	AB	Fruiting	Hybrid	7	502	509
13	BB	5	1	H	AB	Fruiting	Hybrid	19	289	310
14	BB	5	2	H	AB	Fruiting	Hybrid	21	331	354
15	BB	5	3	H	AB	Fruiting	Hybrid	21	362	384
1	Celeb	1	1	C	AD	Fruiting	Hybrid	33	92	131
2	Celeb	1	2	C	AD	Fruiting	Hybrid	34	137	176
3	Celeb	1	3	C	AD	Fruiting	Hybrid	51	156	211
4	Celeb	2	1	C	AD	Fruiting	Hybrid	41	135	176
5	Celeb	2	2	C	AD	Fruiting	Hybrid	20	166	186
6	Celeb	2	3	C	AD	Fruiting	Hybrid	16	94	113
7	Celeb	3	1	C	AD	Fruiting	Hybrid	36	114	157
8	Celeb	3	2	C	AD	Fruiting	Hybrid	76	103	186
9	Celeb	3	3	C	AD	Fruiting	Hybrid	73	109	186
10	Celeb	4	1	C	AD	Fruiting	Hybrid	35	110	146
11	Celeb	4	2	C	AD	Fruiting	Hybrid	24	147	174
12	Celeb	4	3	C	AD	Fruiting	Hybrid	46	88	136
13	Celeb	5	1	C	AD	Fruiting	Hybrid	34	115	153
14	Celeb	5	2	C	AD	Fruiting	Hybrid	43	137	183
15	Celeb	5	3	C	AD	Fruiting	Hybrid	45	121	170
1	Celeb	1	1	C	AB	Fruiting	Hybrid	5	290	295
2	Celeb	1	2	C	AB	Fruiting	Hybrid	13	348	361
3	Celeb	1	3	C	AB	Fruiting	Hybrid	25	407	432
4	Celeb	2	1	C	AB	Fruiting	Hybrid	6	284	290
5	Celeb	2	2	C	AB	Fruiting	Hybrid	1	309	310
6	Celeb	2	3	C	AB	Fruiting	Hybrid	1	321	322
7	Celeb	3	1	C	AB	Fruiting	Hybrid	6	270	276
8	Celeb	3	2	C	AB	Fruiting	Hybrid	19	292	311
9	Celeb	3	3	C	AB	Fruiting	Hybrid	18	315	333
10	Celeb	4	1	C	AB	Fruiting	Hybrid	3	249	252
11	Celeb	4	2	C	AB	Fruiting	Hybrid	2	305	307
12	Celeb	4	3	C	AB	Fruiting	Hybrid	1	312	313
13	Celeb	5	1	C	AB	Fruiting	Hybrid	4	274	278
14	Celeb	5	2	C	AB	Fruiting	Hybrid	9	315	324
15	Celeb	5	3	C	AB	Fruiting	Hybrid	9	337	346
1	Celeb	1	1	H	AD	Fruiting	Hybrid	106	185	295
2	Celeb	1	2	H	AD	Fruiting	Hybrid	80	209	295
3	Celeb	1	3	H	AD	Fruiting	Hybrid	70	180	252
4	Celeb	2	1	H	AD	Fruiting	Hybrid	96	165	269
5	Celeb	2	2	H	AD	Fruiting	Hybrid	71	173	250
6	Celeb	2	3	H	AD	Fruiting	Hybrid	73	220	298
7	Celeb	3	1	H	AD	Fruiting	Hybrid	45	129	175
8	Celeb	3	2	H	AD	Fruiting	Hybrid	80	148	229
9	Celeb	3	3	H	AD	Fruiting	Hybrid	95	165	271
10	Celeb	4	1	H	AD	Fruiting	Hybrid	50	137	195
11	Celeb	4	2	H	AD	Fruiting	Hybrid	29	190	223
12	Celeb	4	3	H	AD	Fruiting	Hybrid	35	188	227
13	Celeb	5	1	H	AD	Fruiting	Hybrid	71	153	227
14	Celeb	5	2	H	AD	Fruiting	Hybrid	67	179	250
15	Celeb	5	3	H	AD	Fruiting	Hybrid	67	187	258
1	Celeb	1	1	H	AB	Fruiting	Hybrid	8	482	490
2	Celeb	1	2	H	AB	Fruiting	Hybrid	15	572	587
3	Celeb	1	3	H	AB	Fruiting	Hybrid	4	503	507
4	Celeb	2	1	H	AB	Fruiting	Hybrid	13	418	431
5	Celeb	2	2	H	AB	Fruiting	Hybrid	6	475	481
6	Celeb	2	3	H	AB	Fruiting	Hybrid	11	503	514
7	Celeb	3	1	H	AB	Fruiting	Hybrid	6	344	350
8	Celeb	3	2	H	AB	Fruiting	Hybrid	7	422	429
9	Celeb	3	3	H	AB	Fruiting	Hybrid	5	404	409
10	Celeb	4	1	H	AB	Fruiting	Hybrid	11	398	409
11	Celeb	4	2	H	AB	Fruiting	Hybrid	11	456	467
12	Celeb	4	3	H	AB	Fruiting	Hybrid	10	472	482
13	Celeb	5	1	H	AB	Fruiting	Hybrid	10	468	478
14	Celeb	5	2	H	AB	Fruiting	Hybrid	7	399	406
15	Celeb	5	3	H	AB	Fruiting	Hybrid	7	335	342
1	SS	1	1	C	AD	Fruiting	Hybrid	25	97	124
2	SS	1	2	C	AD	Fruiting	Hybrid	19	98	121
3	SS	1	3	C	AD	Fruiting	Hybrid	50	105	159
4	SS	2	1	C	AD	Fruiting	Hybrid	47	120	171
5	SS	2	2	C	AD	Fruiting	Hybrid	19	102	127
6	SS	2	3	C	AD	Fruiting	Hybrid	24	81	108
7	SS	3	1	C	AD	Fruiting	Hybrid	25	96	125
8	SS	3	2	C	AD	Fruiting	Hybrid	20	105	127
9	SS	3	3	C	AD	Fruiting	Hybrid	13	80	93
10	SS	4	1	C	AD	Fruiting	Hybrid	31	92	124
11	SS	4	2	C	AD	Fruiting	Hybrid	38	115	163
12	SS	4	3	C	AD	Fruiting	Hybrid	17	97	116
13	SS	5	1	C	AD	Fruiting	Hybrid	29	101	132
14	SS	5	2	C	AD	Fruiting	Hybrid	23	101	127
15	SS	5	3	C	AD	Fruiting	Hybrid	23	89	114
1	SS	1	1	C	AB	Fruiting	Hybrid	7	253	260
2	SS	1	2	C	AB	Fruiting	Hybrid	13	258	272
3	SS	1	3	C	AB	Fruiting	Hybrid	16	232	248
4	SS	2	1	C	AB	Fruiting	Hybrid	7	275	283
5	SS	2	2	C	AB	Fruiting	Hybrid	2	232	234
6	SS	2	3	C	AB	Fruiting	Hybrid	12	234	246
7	SS	3	1	C	AB	Fruiting	Hybrid	9	206	218
8	SS	3	2	C	AB	Fruiting	Hybrid	8	270	278
9	SS	3	3	C	AB	Fruiting	Hybrid	7	286	294
10	SS	4	1	C	AB	Fruiting	Hybrid	12	253	265
11	SS	4	2	C	AB	Fruiting	Hybrid	10	294	304
12	SS	4	3	C	AB	Fruiting	Hybrid	5	230	235
13	SS	5	1	C	AB	Fruiting	Hybrid	7	247	255
14	SS	5	2	C	AB	Fruiting	Hybrid	7	265	272
15	SS	5	3	C	AB	Fruiting	Hybrid	9	246	255
1	SS	1	1	H	AD	Fruiting	Hybrid	15	184	200
2	SS	1	2	H	AD	Fruiting	Hybrid	59	185	246
3	SS	1	3	H	AD	Fruiting	Hybrid	35	162	200
4	SS	2	1	H	AD	Fruiting	Hybrid	47	152	201
5	SS	2	2	H	AD	Fruiting	Hybrid	67	202	271
6	SS	2	3	H	AD	Fruiting	Hybrid	52	143	200
7	SS	3	1	H	AD	Fruiting	Hybrid	34	114	149
8	SS	3	2	H	AD	Fruiting	Hybrid	28	154	185
9	SS	3	3	H	AD	Fruiting	Hybrid	61	129	195
10	SS	4	1	H	AD	Fruiting	Hybrid	15	164	181
11	SS	4	2	H	AD	Fruiting	Hybrid	58	144	207
12	SS	4	3	H	AD	Fruiting	Hybrid	31	162	195
13	SS	5	1	H	AD	Fruiting	Hybrid	25	151	177
14	SS	5	2	H	AD	Fruiting	Hybrid	51	170	223
15	SS	5	3	H	AD	Fruiting	Hybrid	43	151	197
1	SS	1	1	H	AB	Fruiting	Hybrid	4	352	356
2	SS	1	2	H	AB	Fruiting	Hybrid	7	305	312
3	SS	1	3	H	AB	Fruiting	Hybrid	12	361	373
4	SS	2	1	H	AB	Fruiting	Hybrid	15	295	311
5	SS	2	2	H	AB	Fruiting	Hybrid	11	405	416
6	SS	2	3	H	AB	Fruiting	Hybrid	4	309	313
7	SS	3	1	H	AB	Fruiting	Hybrid	16	367	383
8	SS	3	2	H	AB	Fruiting	Hybrid	2	288	290
9	SS	3	3	H	AB	Fruiting	Hybrid	5	301	306
10	SS	4	1	H	AB	Fruiting	Hybrid	19	325	344
11	SS	4	2	H	AB	Fruiting	Hybrid	6	355	361
12	SS	4	3	H	AB	Fruiting	Hybrid	5	404	409
13	SS	5	1	H	AB	Fruiting	Hybrid	11	335	346
14	SS	5	2	H	AB	Fruiting	Hybrid	5	240	245
15	SS	5	3	H	AB	Fruiting	Hybrid	7	345	352

## Sheet: Time to feed experiment
var	variety	surface	stage	time (second)
V1	NOG	Ad	Vegetative	64
V1	NOG	Ad	Vegetative	114
V1	NOG	Ad	Vegetative	188
V1	NOG	Ad	Vegetative	66
V1	NOG	Ad	Vegetative	109
V1	NOG	Ad	Vegetative	107
V1	NOG	Ad	Vegetative	78
V1	NOG	Ad	Vegetative	43
V1	NOG	Ad	Vegetative	60
V1	NOG	Ad	Vegetative	63
V1	NOG	Ad	Vegetative	85
V1	NOG	Ad	Vegetative	41
V1	NOG	Ad	Vegetative	55
V1	NOG	Ad	Vegetative	52
V1	NOG	Ad	Vegetative	122
V1	NOG	Ad	Vegetative	98
V1	NOG	Ad	Vegetative	61
V1	NOG	Ad	Vegetative	41
V1	NOG	Ad	Vegetative	88
V1	NOG	Ad	Vegetative	27
V1	NOG	Ab	Vegetative	75
V1	NOG	Ab	Vegetative	97
V1	NOG	Ab	Vegetative	148
V1	NOG	Ab	Vegetative	178
V1	NOG	Ab	Vegetative	71
V1	NOG	Ab	Vegetative	37
V1	NOG	Ab	Vegetative	145
V1	NOG	Ab	Vegetative	173
V1	NOG	Ab	Vegetative	153
V1	NOG	Ab	Vegetative	103
V1	NOG	Ab	Vegetative	37
V1	NOG	Ab	Vegetative	141
V1	NOG	Ab	Vegetative	62
V1	NOG	Ab	Vegetative	133
V1	NOG	Ab	Vegetative	45
V1	NOG	Ab	Vegetative	56
V1	NOG	Ab	Vegetative	22
V1	NOG	Ab	Vegetative	78
V1	NOG	Ab	Vegetative	53
V2	Amish	Ad	Vegetative	57
V2	Amish	Ad	Vegetative	27
V2	Amish	Ad	Vegetative	28
V2	Amish	Ad	Vegetative	51
V2	Amish	Ad	Vegetative	141
V2	Amish	Ad	Vegetative	181
V2	Amish	Ad	Vegetative	67
V2	Amish	Ad	Vegetative	131
V2	Amish	Ad	Vegetative	59
V2	Amish	Ad	Vegetative	43
V2	Amish	Ad	Vegetative	60
V2	Amish	Ad	Vegetative	105
V2	Amish	Ad	Vegetative	88
V2	Amish	Ad	Vegetative	106
V2	Amish	Ad	Vegetative	76
V2	Amish	Ad	Vegetative	95
V2	Amish	Ad	Vegetative	36
V2	Amish	Ad	Vegetative	86
V2	Amish	Ad	Vegetative	61
V2	Amish	Ad	Vegetative	31
V2	Amish	Ab	Vegetative	11
V2	Amish	Ab	Vegetative	88
V2	Amish	Ab	Vegetative	64
V2	Amish	Ab	Vegetative	124
V2	Amish	Ab	Vegetative	142
V2	Amish	Ab	Vegetative	89
V2	Amish	Ab	Vegetative	183
V2	Amish	Ab	Vegetative	77
V2	Amish	Ab	Vegetative	84
V2	Amish	Ab	Vegetative	175
V2	Amish	Ab	Vegetative	110
V2	Amish	Ab	Vegetative	83
V2	Amish	Ab	Vegetative	37
V2	Amish	Ab	Vegetative	110
V2	Amish	Ab	Vegetative	83
V2	Amish	Ab	Vegetative	37
V2	Amish	Ab	Vegetative	110
V2	Amish	Ab	Vegetative	63
V2	Amish	Ab	Vegetative	98
V2	Amish	Ab	Vegetative	79
V3	BB	Ad	Vegetative	143
V3	BB	Ad	Vegetative	178
V3	BB	Ad	Vegetative	55
V3	BB	Ad	Vegetative	43
V3	BB	Ad	Vegetative	92
V3	BB	Ad	Vegetative	62
V3	BB	Ad	Vegetative	173
V3	BB	Ad	Vegetative	29
V3	BB	Ad	Vegetative	48
V3	BB	Ad	Vegetative	29
V3	BB	Ad	Vegetative	85
V3	BB	Ad	Vegetative	70
V3	BB	Ad	Vegetative	69
V3	BB	Ad	Vegetative	142
V3	BB	Ad	Vegetative	20
V3	BB	Ad	Vegetative	95
V3	BB	Ad	Vegetative	115
V3	BB	Ad	Vegetative	84
V3	BB	Ad	Vegetative	97
V3	BB	Ad	Vegetative	67
V3	BB	Ab	Vegetative	117
V3	BB	Ab	Vegetative	181
V3	BB	Ab	Vegetative	98
V3	BB	Ab	Vegetative	109
V3	BB	Ab	Vegetative	71
V3	BB	Ab	Vegetative	65
V3	BB	Ab	Vegetative	57
V3	BB	Ab	Vegetative	118
V3	BB	Ab	Vegetative	61
V3	BB	Ab	Vegetative	111
V3	BB	Ab	Vegetative	212
V3	BB	Ab	Vegetative	27
V3	BB	Ab	Vegetative	83
V3	BB	Ab	Vegetative	122
V3	BB	Ab	Vegetative	173
V3	BB	Ab	Vegetative	225
V3	BB	Ab	Vegetative	275
V3	BB	Ab	Vegetative	99
V3	BB	Ab	Vegetative	157
V3	BB	Ab	Vegetative	145
V4	Celeb	Ad	Vegetative	35
V4	Celeb	Ad	Vegetative	78
V4	Celeb	Ad	Vegetative	98
V4	Celeb	Ad	Vegetative	46
V4	Celeb	Ad	Vegetative	75
V4	Celeb	Ad	Vegetative	82
V4	Celeb	Ad	Vegetative	146
V4	Celeb	Ad	Vegetative	32
V4	Celeb	Ad	Vegetative	101
V4	Celeb	Ad	Vegetative	191
V4	Celeb	Ad	Vegetative	90
V4	Celeb	Ad	Vegetative	165
V4	Celeb	Ad	Vegetative	201
V4	Celeb	Ad	Vegetative	38
V4	Celeb	Ad	Vegetative	70
V4	Celeb	Ad	Vegetative	76
V4	Celeb	Ad	Vegetative	42
V4	Celeb	Ad	Vegetative	74
V4	Celeb	Ad	Vegetative	29
V4	Celeb	Ad	Vegetative	87
V4	Celeb	Ab	Vegetative	62
V4	Celeb	Ab	Vegetative	36
V4	Celeb	Ab	Vegetative	33
V4	Celeb	Ab	Vegetative	107
V4	Celeb	Ab	Vegetative	91
V4	Celeb	Ab	Vegetative	67
V4	Celeb	Ab	Vegetative	78
V4	Celeb	Ab	Vegetative	27
V4	Celeb	Ab	Vegetative	51
V4	Celeb	Ab	Vegetative	89
V4	Celeb	Ab	Vegetative	32
V4	Celeb	Ab	Vegetative	30
V4	Celeb	Ab	Vegetative	118
V4	Celeb	Ab	Vegetative	69
V4	Celeb	Ab	Vegetative	82
V4	Celeb	Ab	Vegetative	57
V4	Celeb	Ab	Vegetative	54
V4	Celeb	Ab	Vegetative	149
V4	Celeb	Ab	Vegetative	50
V4	Celeb	Ab	Vegetative	63
V5	SS	Ad	Vegetative	21
V5	SS	Ad	Vegetative	194
V5	SS	Ad	Vegetative	77
V5	SS	Ad	Vegetative	106
V5	SS	Ad	Vegetative	53
V5	SS	Ad	Vegetative	54
V5	SS	Ad	Vegetative	107
V5	SS	Ad	Vegetative	144
V5	SS	Ad	Vegetative	42
V5	SS	Ad	Vegetative	63
V5	SS	Ad	Vegetative	169
V5	SS	Ad	Vegetative	42
V5	SS	Ad	Vegetative	107
V5	SS	Ad	Vegetative	36
V5	SS	Ad	Vegetative	142
V5	SS	Ad	Vegetative	54
V5	SS	Ad	Vegetative	66
V5	SS	Ad	Vegetative	45
V5	SS	Ad	Vegetative	83
V5	SS	Ad	Vegetative	101
V5	SS	Ab	Vegetative	41
V5	SS	Ab	Vegetative	55
V5	SS	Ab	Vegetative	21
V5	SS	Ab	Vegetative	14
V5	SS	Ab	Vegetative	123
V5	SS	Ab	Vegetative	85
V5	SS	Ab	Vegetative	78
V5	SS	Ab	Vegetative	27
V5	SS	Ab	Vegetative	103
V5	SS	Ab	Vegetative	241
V5	SS	Ab	Vegetative	60
V5	SS	Ab	Vegetative	105
V5	SS	Ab	Vegetative	65
V5	SS	Ab	Vegetative	98
V5	SS	Ab	Vegetative	78
V5	SS	Ab	Vegetative	168
V5	SS	Ab	Vegetative	46
V5	SS	Ab	Vegetative	63
V5	SS	Ab	Vegetative	125
V1	NOG	Ad	Reproductive	83
V1	NOG	Ad	Reproductive	213
V1	NOG	Ad	Reproductive	150
V1	NOG	Ad	Reproductive	34
V1	NOG	Ad	Reproductive	134
V1	NOG	Ad	Reproductive	117
V1	NOG	Ad	Reproductive	91
V1	NOG	Ad	Reproductive	34
V1	NOG	Ad	Reproductive	23
V1	NOG	Ad	Reproductive	33
V1	NOG	Ad	Reproductive	34
V1	NOG	Ad	Reproductive	67
V1	NOG	Ad	Reproductive	65
V1	NOG	Ad	Reproductive	53
V1	NOG	Ad	Reproductive	45
V1	NOG	Ad	Reproductive	156
V1	NOG	Ad	Reproductive	45
V1	NOG	Ad	Reproductive	123
V1	NOG	Ad	Reproductive	143
V1	NOG	Ad	Reproductive	224
V1	NOG	Ab	Reproductive	34
V1	NOG	Ab	Reproductive	78
V1	NOG	Ab	Reproductive	189
V1	NOG	Ab	Reproductive	135
V1	NOG	Ab	Reproductive	250
V1	NOG	Ab	Reproductive	125
V1	NOG	Ab	Reproductive	123
V1	NOG	Ab	Reproductive	46
V1	NOG	Ab	Reproductive	251
V1	NOG	Ab	Reproductive	213
V1	NOG	Ab	Reproductive	45
V1	NOG	Ab	Reproductive	76
V1	NOG	Ab	Reproductive	89
V1	NOG	Ab	Reproductive	45
V1	NOG	Ab	Reproductive	78
V1	NOG	Ab	Reproductive	45
V1	NOG	Ab	Reproductive	35
V1	NOG	Ab	Reproductive	42
V1	NOG	Ab	Reproductive	34
V2	Amish	Ad	Reproductive	63
V2	Amish	Ad	Reproductive	34
V2	Amish	Ad	Reproductive	62
V2	Amish	Ad	Reproductive	56
V2	Amish	Ad	Reproductive	213
V2	Amish	Ad	Reproductive	45
V2	Amish	Ad	Reproductive	34
V2	Amish	Ad	Reproductive	66
V2	Amish	Ad	Reproductive	48
V2	Amish	Ad	Reproductive	45
V2	Amish	Ad	Reproductive	25
V2	Amish	Ad	Reproductive	145
V2	Amish	Ad	Reproductive	102
V2	Amish	Ad	Reproductive	112
V2	Amish	Ad	Reproductive	112
V2	Amish	Ad	Reproductive	45
V2	Amish	Ad	Reproductive	34
V2	Amish	Ad	Reproductive	76
V2	Amish	Ad	Reproductive	41
V2	Amish	Ab	Reproductive	34
V2	Amish	Ab	Reproductive	36
V2	Amish	Ab	Reproductive	43
V2	Amish	Ab	Reproductive	92
V2	Amish	Ab	Reproductive	79
V2	Amish	Ab	Reproductive	95
V2	Amish	Ab	Reproductive	175
V2	Amish	Ab	Reproductive	55
V2	Amish	Ab	Reproductive	79
V2	Amish	Ab	Reproductive	116
V2	Amish	Ab	Reproductive	92
V2	Amish	Ab	Reproductive	85
V2	Amish	Ab	Reproductive	96
V2	Amish	Ab	Reproductive	47
V2	Amish	Ab	Reproductive	36
V2	Amish	Ab	Reproductive	149
V2	Amish	Ab	Reproductive	101
V2	Amish	Ab	Reproductive	78
V2	Amish	Ab	Reproductive	184
V2	Amish	Ab	Reproductive	100
V3	Amish	Ad	Reproductive	107
V3	BB	Ad	Reproductive	252
V3	BB	Ad	Reproductive	78
V3	BB	Ad	Reproductive	146
V3	BB	Ad	Reproductive	41
V3	BB	Ad	Reproductive	26
V3	BB	Ad	Reproductive	159
V3	BB	Ad	Reproductive	54
V3	BB	Ad	Reproductive	39
V3	BB	Ad	Reproductive	28
V3	BB	Ad	Reproductive	38
V3	BB	Ad	Reproductive	42
V3	BB	Ad	Reproductive	51
V3	BB	Ad	Reproductive	43
V3	BB	Ad	Reproductive	121
V3	BB	Ad	Reproductive	53
V3	BB	Ad	Reproductive	121
V3	BB	Ad	Reproductive	146
V3	BB	Ad	Reproductive	127
V3	BB	Ad	Reproductive	231
V3	BB	Ab	Reproductive	121
V3	BB	Ab	Reproductive	46
V3	BB	Ab	Reproductive	42
V3	BB	Ab	Reproductive	113
V3	BB	Ab	Reproductive	252
V3	BB	Ab	Reproductive	192
V3	BB	Ab	Reproductive	91
V3	BB	Ab	Reproductive	57
V3	BB	Ab	Reproductive	40
V3	BB	Ab	Reproductive	194
V3	BB	Ab	Reproductive	202
V3	BB	Ab	Reproductive	186
V3	BB	Ab	Reproductive	209
V3	BB	Ab	Reproductive	89
V3	BB	Ab	Reproductive	80
V3	BB	Ab	Reproductive	64
V3	BB	Ab	Reproductive	235
V3	BB	Ab	Reproductive	172
V3	BB	Ab	Reproductive	235
V4	BB	Ad	Reproductive	48
V4	BB	Ad	Reproductive	37
V4	Celeb	Ad	Reproductive	124
V4	Celeb	Ad	Reproductive	56
V4	Celeb	Ad	Reproductive	82
V4	Celeb	Ad	Reproductive	231
V4	Celeb	Ad	Reproductive	136
V4	Celeb	Ad	Reproductive	62
V4	Celeb	Ad	Reproductive	112
V4	Celeb	Ad	Reproductive	89
V4	Celeb	Ad	Reproductive	203
V4	Celeb	Ad	Reproductive	198
V4	Celeb	Ad	Reproductive	123
V4	Celeb	Ad	Reproductive	145
V4	Celeb	Ad	Reproductive	134
V4	Celeb	Ad	Reproductive	203
V4	Celeb	Ad	Reproductive	23
V4	Celeb	Ad	Reproductive	112
V4	Celeb	Ad	Reproductive	102
V4	Celeb	Ab	Reproductive	55
V4	Celeb	Ab	Reproductive	106
V4	Celeb	Ab	Reproductive	78
V4	Celeb	Ab	Reproductive	128
V4	Celeb	Ab	Reproductive	213
V4	Celeb	Ab	Reproductive	285
V4	Celeb	Ab	Reproductive	223
V4	Celeb	Ab	Reproductive	224
V4	Celeb	Ab	Reproductive	89
V4	Celeb	Ab	Reproductive	126
V4	Celeb	Ab	Reproductive	167
V4	Celeb	Ab	Reproductive	214
V4	Celeb	Ab	Reproductive	145
V4	Celeb	Ab	Reproductive	121
V4	Celeb	Ab	Reproductive	100
V4	Celeb	Ab	Reproductive	75
V4	Celeb	Ab	Reproductive	231
V4	Celeb	Ab	Reproductive	201
V4	Celeb	Ab	Reproductive	105
V4	Celeb	Ab	Reproductive	182
V5	Celeb	Ad	Reproductive	48
V5	Celeb	Ad	Reproductive	110
V5	Celeb	Ad	Reproductive	85
V5	SS	Ad	Reproductive	179
V5	SS	Ad	Reproductive	241
V5	SS	Ad	Reproductive	61
V5	SS	Ad	Reproductive	155
V5	SS	Ad	Reproductive	83
V5	SS	Ad	Reproductive	33
V5	SS	Ad	Reproductive	97
V5	SS	Ad	Reproductive	272
V5	SS	Ad	Reproductive	20
V5	SS	Ad	Reproductive	27
V5	SS	Ad	Reproductive	29
V5	SS	Ad	Reproductive	30
V5	SS	Ad	Reproductive	110
V5	SS	Ad	Reproductive	43
V5	SS	Ad	Reproductive	53
V5	SS	Ad	Reproductive	35
V5	SS	Ab	Reproductive	293
V5	SS	Ab	Reproductive	125
V5	SS	Ab	Reproductive	61
V5	SS	Ab	Reproductive	235
V5	SS	Ab	Reproductive	143
V5	SS	Ab	Reproductive	38
V5	SS	Ab	Reproductive	80
V5	SS	Ab	Reproductive	170
V5	SS	Ab	Reproductive	109
V5	SS	Ab	Reproductive	167
V5	SS	Ab	Reproductive	82
V5	SS	Ab	Reproductive	256
V5	SS	Ab	Reproductive	76
V5	SS	Ab	Reproductive	45
V5	SS	Ab	Reproductive	247
V5	SS	Ab	Reproductive	134
V5	SS	Ab	Reproductive	45
V5	SS	Ab	Reproductive	38
V5	SS	Ab	Reproductive	231
